# Supplementary material for: Lithocholic acid induces T3SS-dependent formation of invasion-competent Shigella flexneri aggregates
Source: Infect Immun. 2026 May 29;94(7):e00665-25. doi: 10.1128/iai.00665-25 (PMC13367064; doi:10.1128/iai.00665-25)
Supplement: Supplemental data — Data sets and statistical analyses. [file iai.00665-25-s0002.xlsx]

## Sheet: Figure 1
Supplementary Data File 1 — Datasets and Statistical Analyses for: Lithocholic acid induces T3SS-dependent formation of invasion-competent Shigella flexneri aggregates
F1. (A)
DMSO & LCA	TSB	DMSO 10	DMSO 50	DMSO 100	DMSO 500	DMSO 1000	DMSO 2500	LCA 10	LCA 50	LCA 100	LCA 500	LCA 1000	LCA 2500		DCA	TSB	DCA 2500 uM	DCA 1000 uM	DCA 500 uM	DCA 100 uM	DCA 50 uM	DCA 10 uM
	0.036	0.007	0.032	0.01	0.022	0.003	0.022	0.004	0.001	0.005	0.002	0.006	0			0.012012	0.349012	0.392012	0.010012	0.004012	0.010012	0.003012
OD540	0.017	0.007	0.005	0.006	0.003	0.002	0.008	0.002	0	0.003	0.011	0.002	0		OD540	0.021012	0.475012	0.234012	0.018012	0.008012	0.010012	0.004012
	0.039	0.012	0.013	0.006	0.004	0.001	0.007	0	0.002	0	0	0.001	0.001			0.033012	0.545012	0.850012	0.024012	0.005012	0.017012	0.004012
	0.008	0.019	0.017	0.008	0.015	0.01	0.025	0.01	0.02	0.008	0.015	0.007	0.004			0.039012	0.626012	1.21801	0.019012	0.012012	0.024012	0.013012
	0.032	0.003	0.015	0.004	0.012	0.002	0.019	0.005	0.004	0.001	0	0	0			0.006012	0.514012	0.337012	0.038012	0.009012	0.028012	0.008012
	0.008042	0.015042	0.011042	0.009042	0.008042	0.004042	0.012042	0.002042	0.011042	0.018042	0.004042	0.010042	0.010042			0.091594	0.482594	0.168594	0.018594	0.036594	0.035594	0.009594
	0.003042	0.011042	0.010042	0.017042	0.010042	0.011042	0.014042	0.014042	0.012042	0.018042	0.012042	0.009042	0.007042			0.083594	0.387594	0.120594	0.025594	0.017594	0.087594	0.009594
	0.014042	0.023042	0.012042	0.017042	0.014042	0.025042	0.023042	0.023042	0.017042	0.011042	0.016042	0.014042	0.010042			0.010594	0.696594	0.475594	0.014594	0.012594	0.032594	0.012594
	0.007042	0.040042	0.032042	0.038042	0.027042	0.022042	0.032042	0.026042	0.026042	0.026042	0.015042	0.024042	0.015042			0.043594	0.652594	0.269594	0.013594	0.038594	0.019594	0.004594
	0.001042	0.036042	0.015042	0.016042	0.011042	0.015042	0.020042	0.019042	0.011042	0.015042	0.011042	0.015042	0.006042			0.028594	0.192594	0.159594	0.004594	0.012594	0.022594	0.004594
	0.007881	0.004881	0.008881	0.006881	0	0	0	0	0.003881	0.008881	0	0.000881	0.077881			0.012223	1.25922	0.045223	0.001223	0	0.005223	0.012223
	0.005881	0	0	0	0	0	0	0	0.002881	0.011881	0	0.000881	0.058881			0.005223	0.882223	0.041223	0.001223	0	0.011223	0
	0.001881	0	0.002881	0.009881	0	0	0	0	0.002881	0.004881	0	0	0.059881			0.012223	0.649223	0.067223	0	0	0.007223	0.004223
	0.003881	0.001881	0.000881	0.007881	0	0	0	0	0.000881	0.005881	0	0.001881	0.124881			0.006223	0.941223	0.127223	0.006223	0.014223	0.021223	0.015223
	0	0.014881	0.020881	0.010881	0.015881	0.002881	0.002881	0.013881	0	0.000881	0.002881	0.007881	0.091881			0.013223	0.474223	0.071223	0.015223	0.025223	0.035223	0.028223
F1. (B)
		WT Agg			WT Plank
	0	24	32	34	76	68	66
DMSO (%)	0.008	25	17	38	75	83	62
	0.04	28	22	41	72	78	59
	0.08	30	26	41	70	74	59
LCA (uM)	10	49	33	44	51	67	56
	50	93	97	94	7	3	6
	100	97	96	98	3	4	2
F1. (C)
		WT Agg			WT Plank
DCA (uM)	0	30	35	41	70	65	59
	10	39	31	39	61	69	61
	50	41	39	32	59	61	68
	100	41	36	39	59	64	61
	500	94	91	88	6	9	12
	1000	95	92	92	5	8	8
	2500	100	100	99	0	0	1
F1. (A)
	Table Analyzed	Biofilm DCA - CV 540								Number of families	1
	Data sets analyzed	A-H								Number of comparisons per family	7
										Alpha	0.05
	ANOVA summary
	F	32.28								Dunnett's multiple comparisons test	Mean Diff.	95.00% CI of diff.	Below threshold?	Summary	Adjusted P Value	A-?
	P value	<0.0001								TSB vs. DCA 2500 uM	-0.5806	-0.7261 to -0.4351	Yes	****	<0.0001	B	DCA 2500 uM
	P value summary	****								TSB vs. DCA 1000 uM	-0.2773	-0.4227 to -0.1318	Yes	****	<0.0001	C	DCA 1000 uM
	Significant diff. among means (P < 0.05)?	Yes								TSB vs. DCA 500 uM	0.01388	-0.1316 to 0.1594	No	ns	>0.9999	D	DCA 500 uM
	R squared	0.6686								TSB vs. DCA 100 uM	0.01484	-0.1306 to 0.1603	No	ns	>0.9999	E	DCA 100 uM
										TSB vs. DCA 50 uM	0.0034	-0.1421 to 0.1489	No	ns	>0.9999	F	DCA 50 uM
	Brown-Forsythe test									TSB vs. DCA 10 uM	0.01901	-0.1265 to 0.1645	No	ns	0.9996	G	DCA 10 uM
	F (DFn, DFd)	7.885 (7, 112)								TSB vs. Blank	0.02645	-0.1190 to 0.1719	No	ns	0.9967	H	Blank
	P value	<0.0001
	P value summary	****								Test details	Mean 1	Mean 2	Mean Diff.	SE of diff.	n1	n2	q	DF
	Are SDs significantly different (P < 0.05)?	Yes								TSB vs. DCA 2500 uM	0.02788	0.6085	-0.5806	0.05481	15	15	10.59	112
										TSB vs. DCA 1000 uM	0.02788	0.3051	-0.2773	0.05481	15	15	5.059	112
	Bartlett's test									TSB vs. DCA 500 uM	0.02788	0.01399	0.01388	0.05481	15	15	0.2533	112
	Bartlett's statistic (corrected)	391.4								TSB vs. DCA 100 uM	0.02788	0.01303	0.01484	0.05481	15	15	0.2709	112
	P value	<0.0001								TSB vs. DCA 50 uM	0.02788	0.02448	0.0034	0.05481	15	15	0.06204	112
	P value summary	****								TSB vs. DCA 10 uM	0.02788	0.008861	0.01901	0.05481	15	15	0.3469	112
	Are SDs significantly different (P < 0.05)?	Yes								TSB vs. Blank	0.02788	0.001425	0.02645	0.05481	15	15	0.4826	112
	ANOVA table	SS	DF	MS	F (DFn, DFd)	P value
	Treatment (between columns)	5.09	7	0.7272	F (7, 112) = 32.28	P<0.0001
	Residual (within columns)	2.523	112	0.02253
	Total	7.614	119
	Data summary
	Number of treatments (columns)	8
	Number of values (total)	120
	Table Analyzed	Biofilm LCA - CV 540								Compare column means (main column effect)
	Two-way ANOVA	Ordinary								Number of families	1
	Alpha	0.05								Number of comparisons per family	78
										Alpha	0.05
	Source of Variation	% of total variation	P value	P value summary	Significant?
	Row Factor	11.11	0.0356	*	Yes					Tukey's multiple comparisons test	Mean Diff.	95.00% CI of diff.	Below threshold?	Summary	Adjusted P Value
	Column Factor	16.72	0.0003	***	Yes
										TSB vs. DMSO 10	-0.0006746	-0.01781 to 0.01646	No	ns	>0.9999
	ANOVA table	SS (Type III)	DF	MS	F (DFn, DFd)	P value				TSB vs. DMSO 50	-0.0007333	-0.01787 to 0.01640	No	ns	>0.9999
	Row Factor	0.005041	14	0.00036	F (14, 168) = 1.847	P=0.0356				TSB vs. DMSO 100	0.0012	-0.01594 to 0.01834	No	ns	>0.9999
	Column Factor	0.007588	12	0.0006324	F (12, 168) = 3.244	P=0.0003				TSB vs. DMSO 500	0.002843	-0.01429 to 0.01998	No	ns	>0.9999
	Residual	0.03275	168	0.0001949						TSB vs. DMSO 1000	0.005776	-0.01136 to 0.02291	No	ns	0.9956
										TSB vs. DMSO 2500	-2.38e-05	-0.01716 to 0.01711	No	ns	>0.9999
	Data summary									TSB vs. LCA 10	0.004376	-0.01276 to 0.02151	No	ns	0.9997
	Number of columns (Column Factor)	13								TSB vs. LCA 50	0.004667	-0.01247 to 0.02180	No	ns	0.9994
	Number of rows (Row Factor)	15								TSB vs. LCA 100	0.003141	-0.01399 to 0.02028	No	ns	>0.9999
	Number of values	195								TSB vs. LCA 500	0.006376	-0.01076 to 0.02351	No	ns	0.9893
										TSB vs. LCA 1000	0.005667	-0.01147 to 0.02280	No	ns	0.9963
										TSB vs. LCA 2500	-0.01879	-0.03593 to -0.001656	Yes	*	0.0181
										DMSO 10 vs. DMSO 50	-5.873e-05	-0.01719 to 0.01708	No	ns	>0.9999
										DMSO 10 vs. DMSO 100	0.001875	-0.01526 to 0.01901	No	ns	>0.9999
										DMSO 10 vs. DMSO 500	0.003517	-0.01362 to 0.02065	No	ns	>0.9999
										DMSO 10 vs. DMSO 1000	0.006451	-0.01068 to 0.02359	No	ns	0.9882
										DMSO 10 vs. DMSO 2500	0.0006508	-0.01648 to 0.01779	No	ns	>0.9999
										DMSO 10 vs. LCA 10	0.005051	-0.01208 to 0.02219	No	ns	0.9988
										DMSO 10 vs. LCA 50	0.005341	-0.01179 to 0.02248	No	ns	0.9979
										DMSO 10 vs. LCA 100	0.003816	-0.01332 to 0.02095	No	ns	>0.9999
										DMSO 10 vs. LCA 500	0.007051	-0.01008 to 0.02419	No	ns	0.9755
										DMSO 10 vs. LCA 1000	0.006341	-0.01079 to 0.02348	No	ns	0.9898
										DMSO 10 vs. LCA 2500	-0.01812	-0.03525 to -0.0009819	Yes	*	0.0278
										DMSO 50 vs. DMSO 100	0.001933	-0.01520 to 0.01907	No	ns	>0.9999
										DMSO 50 vs. DMSO 500	0.003576	-0.01356 to 0.02071	No	ns	>0.9999
										DMSO 50 vs. DMSO 1000	0.00651	-0.01063 to 0.02365	No	ns	0.9873
										DMSO 50 vs. DMSO 2500	0.0007095	-0.01643 to 0.01785	No	ns	>0.9999
										DMSO 50 vs. LCA 10	0.00511	-0.01203 to 0.02225	No	ns	0.9986
										DMSO 50 vs. LCA 50	0.0054	-0.01174 to 0.02254	No	ns	0.9976
										DMSO 50 vs. LCA 100	0.003875	-0.01326 to 0.02101	No	ns	>0.9999
										DMSO 50 vs. LCA 500	0.00711	-0.01003 to 0.02425	No	ns	0.9738
										DMSO 50 vs. LCA 1000	0.0064	-0.01074 to 0.02354	No	ns	0.989
										DMSO 50 vs. LCA 2500	-0.01806	-0.03519 to -0.0009232	Yes	*	0.0288
										DMSO 100 vs. DMSO 500	0.001643	-0.01549 to 0.01878	No	ns	>0.9999
										DMSO 100 vs. DMSO 1000	0.004576	-0.01256 to 0.02171	No	ns	0.9995
										DMSO 100 vs. DMSO 2500	-0.001224	-0.01836 to 0.01591	No	ns	>0.9999
										DMSO 100 vs. LCA 10	0.003176	-0.01396 to 0.02031	No	ns	>0.9999
										DMSO 100 vs. LCA 50	0.003467	-0.01367 to 0.02060	No	ns	>0.9999
										DMSO 100 vs. LCA 100	0.001941	-0.01519 to 0.01908	No	ns	>0.9999
										DMSO 100 vs. LCA 500	0.005176	-0.01196 to 0.02231	No	ns	0.9984
										DMSO 100 vs. LCA 1000	0.004467	-0.01267 to 0.02160	No	ns	0.9996
										DMSO 100 vs. LCA 2500	-0.01999	-0.03713 to -0.002856	Yes	**	0.0081
										DMSO 500 vs. DMSO 1000	0.002933	-0.01420 to 0.02007	No	ns	>0.9999
										DMSO 500 vs. DMSO 2500	-0.002867	-0.02000 to 0.01427	No	ns	>0.9999
										DMSO 500 vs. LCA 10	0.001533	-0.01560 to 0.01867	No	ns	>0.9999
										DMSO 500 vs. LCA 50	0.001824	-0.01531 to 0.01896	No	ns	>0.9999
										DMSO 500 vs. LCA 100	0.0002984	-0.01684 to 0.01743	No	ns	>0.9999
										DMSO 500 vs. LCA 500	0.003533	-0.01360 to 0.02067	No	ns	>0.9999
										DMSO 500 vs. LCA 1000	0.002824	-0.01431 to 0.01996	No	ns	>0.9999
										DMSO 500 vs. LCA 2500	-0.02163	-0.03877 to -0.004499	Yes	**	0.0024
										DMSO 1000 vs. DMSO 2500	-0.0058	-0.02294 to 0.01134	No	ns	0.9954
										DMSO 1000 vs. LCA 10	-0.0014	-0.01854 to 0.01574	No	ns	>0.9999
										DMSO 1000 vs. LCA 50	-0.00111	-0.01825 to 0.01603	No	ns	>0.9999
										DMSO 1000 vs. LCA 100	-0.002635	-0.01977 to 0.01450	No	ns	>0.9999
										DMSO 1000 vs. LCA 500	0.0006	-0.01654 to 0.01774	No	ns	>0.9999
										DMSO 1000 vs. LCA 1000	-0.0001095	-0.01725 to 0.01703	No	ns	>0.9999
										DMSO 1000 vs. LCA 2500	-0.02457	-0.04170 to -0.007433	Yes	***	0.0002
										DMSO 2500 vs. LCA 10	0.0044	-0.01274 to 0.02154	No	ns	0.9997
										DMSO 2500 vs. LCA 50	0.00469	-0.01245 to 0.02183	No	ns	0.9994
										DMSO 2500 vs. LCA 100	0.003165	-0.01397 to 0.02030	No	ns	>0.9999
										DMSO 2500 vs. LCA 500	0.0064	-0.01074 to 0.02354	No	ns	0.989
										DMSO 2500 vs. LCA 1000	0.00569	-0.01145 to 0.02283	No	ns	0.9961
										DMSO 2500 vs. LCA 2500	-0.01877	-0.03590 to -0.001633	Yes	*	0.0184
										LCA 10 vs. LCA 50	0.0002905	-0.01685 to 0.01743	No	ns	>0.9999
										LCA 10 vs. LCA 100	-0.001235	-0.01837 to 0.01590	No	ns	>0.9999
										LCA 10 vs. LCA 500	0.002	-0.01514 to 0.01914	No	ns	>0.9999
										LCA 10 vs. LCA 1000	0.00129	-0.01585 to 0.01843	No	ns	>0.9999
										LCA 10 vs. LCA 2500	-0.02317	-0.04030 to -0.006033	Yes	***	0.0007
										LCA 50 vs. LCA 100	-0.001525	-0.01866 to 0.01561	No	ns	>0.9999
										LCA 50 vs. LCA 500	0.00171	-0.01543 to 0.01885	No	ns	>0.9999
										LCA 50 vs. LCA 1000	0.001	-0.01614 to 0.01814	No	ns	>0.9999
										LCA 50 vs. LCA 2500	-0.02346	-0.04059 to -0.006323	Yes	***	0.0006
										LCA 100 vs. LCA 500	0.003235	-0.01390 to 0.02037	No	ns	>0.9999
										LCA 100 vs. LCA 1000	0.002525	-0.01461 to 0.01966	No	ns	>0.9999
										LCA 100 vs. LCA 2500	-0.02193	-0.03907 to -0.004798	Yes	**	0.0019
										LCA 500 vs. LCA 1000	-0.0007095	-0.01785 to 0.01643	No	ns	>0.9999
										LCA 500 vs. LCA 2500	-0.02517	-0.04230 to -0.008033	Yes	***	0.0001
										LCA 1000 vs. LCA 2500	-0.02446	-0.04159 to -0.007323	Yes	***	0.0003
										Test details	Mean 1	Mean 2	Mean Diff.	SE of diff.	N1	N2	q	DF
										TSB vs. DMSO 10	0.01232	0.01299	-0.0006746	0.005098	15	15	0.1871	168
										TSB vs. DMSO 50	0.01232	0.01305	-0.0007333	0.005098	15	15	0.2034	168
										TSB vs. DMSO 100	0.01232	0.01112	0.0012	0.005098	15	15	0.3329	168
										TSB vs. DMSO 500	0.01232	0.009473	0.002843	0.005098	15	15	0.7886	168
										TSB vs. DMSO 1000	0.01232	0.006539	0.005776	0.005098	15	15	1.602	168
										TSB vs. DMSO 2500	0.01232	0.01234	-2.38e-05	0.005098	15	15	0.006602	168
										TSB vs. LCA 10	0.01232	0.007939	0.004376	0.005098	15	15	1.214	168
										TSB vs. LCA 50	0.01232	0.007649	0.004667	0.005098	15	15	1.295	168
										TSB vs. LCA 100	0.01232	0.009174	0.003141	0.005098	15	15	0.8714	168
										TSB vs. LCA 500	0.01232	0.005939	0.006376	0.005098	15	15	1.769	168
										TSB vs. LCA 1000	0.01232	0.006649	0.005667	0.005098	15	15	1.572	168
										TSB vs. LCA 2500	0.01232	0.03111	-0.01879	0.005098	15	15	5.213	168
										DMSO 10 vs. DMSO 50	0.01299	0.01305	-5.873e-05	0.005098	15	15	0.01629	168
										DMSO 10 vs. DMSO 100	0.01299	0.01112	0.001875	0.005098	15	15	0.52	168
										DMSO 10 vs. DMSO 500	0.01299	0.009473	0.003517	0.005098	15	15	0.9757	168
										DMSO 10 vs. DMSO 1000	0.01299	0.006539	0.006451	0.005098	15	15	1.789	168
										DMSO 10 vs. DMSO 2500	0.01299	0.01234	0.0006508	0.005098	15	15	0.1805	168
										DMSO 10 vs. LCA 10	0.01299	0.007939	0.005051	0.005098	15	15	1.401	168
										DMSO 10 vs. LCA 50	0.01299	0.007649	0.005341	0.005098	15	15	1.482	168
										DMSO 10 vs. LCA 100	0.01299	0.009174	0.003816	0.005098	15	15	1.059	168
										DMSO 10 vs. LCA 500	0.01299	0.005939	0.007051	0.005098	15	15	1.956	168
										DMSO 10 vs. LCA 1000	0.01299	0.006649	0.006341	0.005098	15	15	1.759	168
										DMSO 10 vs. LCA 2500	0.01299	0.03111	-0.01812	0.005098	15	15	5.026	168
										DMSO 50 vs. DMSO 100	0.01305	0.01112	0.001933	0.005098	15	15	0.5363	168
										DMSO 50 vs. DMSO 500	0.01305	0.009473	0.003576	0.005098	15	15	0.992	168
										DMSO 50 vs. DMSO 1000	0.01305	0.006539	0.00651	0.005098	15	15	1.806	168
										DMSO 50 vs. DMSO 2500	0.01305	0.01234	0.0007095	0.005098	15	15	0.1968	168
										DMSO 50 vs. LCA 10	0.01305	0.007939	0.00511	0.005098	15	15	1.417	168
										DMSO 50 vs. LCA 50	0.01305	0.007649	0.0054	0.005098	15	15	1.498	168
										DMSO 50 vs. LCA 100	0.01305	0.009174	0.003875	0.005098	15	15	1.075	168
										DMSO 50 vs. LCA 500	0.01305	0.005939	0.00711	0.005098	15	15	1.972	168
										DMSO 50 vs. LCA 1000	0.01305	0.006649	0.0064	0.005098	15	15	1.775	168
										DMSO 50 vs. LCA 2500	0.01305	0.03111	-0.01806	0.005098	15	15	5.009	168
										DMSO 100 vs. DMSO 500	0.01112	0.009473	0.001643	0.005098	15	15	0.4557	168
										DMSO 100 vs. DMSO 1000	0.01112	0.006539	0.004576	0.005098	15	15	1.269	168
										DMSO 100 vs. DMSO 2500	0.01112	0.01234	-0.001224	0.005098	15	15	0.3395	168
										DMSO 100 vs. LCA 10	0.01112	0.007939	0.003176	0.005098	15	15	0.8811	168
										DMSO 100 vs. LCA 50	0.01112	0.007649	0.003467	0.005098	15	15	0.9616	168
										DMSO 100 vs. LCA 100	0.01112	0.009174	0.001941	0.005098	15	15	0.5385	168
										DMSO 100 vs. LCA 500	0.01112	0.005939	0.005176	0.005098	15	15	1.436	168
										DMSO 100 vs. LCA 1000	0.01112	0.006649	0.004467	0.005098	15	15	1.239	168
										DMSO 100 vs. LCA 2500	0.01112	0.03111	-0.01999	0.005098	15	15	5.546	168
										DMSO 500 vs. DMSO 1000	0.009473	0.006539	0.002933	0.005098	15	15	0.8137	168
										DMSO 500 vs. DMSO 2500	0.009473	0.01234	-0.002867	0.005098	15	15	0.7952	168
										DMSO 500 vs. LCA 10	0.009473	0.007939	0.001533	0.005098	15	15	0.4253	168
										DMSO 500 vs. LCA 50	0.009473	0.007649	0.001824	0.005098	15	15	0.5059	168
										DMSO 500 vs. LCA 100	0.009473	0.009174	0.0002984	0.005098	15	15	0.08278	168
										DMSO 500 vs. LCA 500	0.009473	0.005939	0.003533	0.005098	15	15	0.9801	168
										DMSO 500 vs. LCA 1000	0.009473	0.006649	0.002824	0.005098	15	15	0.7833	168
										DMSO 500 vs. LCA 2500	0.009473	0.03111	-0.02163	0.005098	15	15	6.001	168
										DMSO 1000 vs. DMSO 2500	0.006539	0.01234	-0.0058	0.005098	15	15	1.609	168
										DMSO 1000 vs. LCA 10	0.006539	0.007939	-0.0014	0.005098	15	15	0.3884	168
										DMSO 1000 vs. LCA 50	0.006539	0.007649	-0.00111	0.005098	15	15	0.3078	168
										DMSO 1000 vs. LCA 100	0.006539	0.009174	-0.002635	0.005098	15	15	0.7309	168
										DMSO 1000 vs. LCA 500	0.006539	0.005939	0.0006	0.005098	15	15	0.1664	168
										DMSO 1000 vs. LCA 1000	0.006539	0.006649	-0.0001095	0.005098	15	15	0.03038	168
										DMSO 1000 vs. LCA 2500	0.006539	0.03111	-0.02457	0.005098	15	15	6.815	168
										DMSO 2500 vs. LCA 10	0.01234	0.007939	0.0044	0.005098	15	15	1.221	168
										DMSO 2500 vs. LCA 50	0.01234	0.007649	0.00469	0.005098	15	15	1.301	168
										DMSO 2500 vs. LCA 100	0.01234	0.009174	0.003165	0.005098	15	15	0.878	168
										DMSO 2500 vs. LCA 500	0.01234	0.005939	0.0064	0.005098	15	15	1.775	168
										DMSO 2500 vs. LCA 1000	0.01234	0.006649	0.00569	0.005098	15	15	1.579	168
										DMSO 2500 vs. LCA 2500	0.01234	0.03111	-0.01877	0.005098	15	15	5.206	168
										LCA 10 vs. LCA 50	0.007939	0.007649	0.0002905	0.005098	15	15	0.08057	168
										LCA 10 vs. LCA 100	0.007939	0.009174	-0.001235	0.005098	15	15	0.3426	168
										LCA 10 vs. LCA 500	0.007939	0.005939	0.002	0.005098	15	15	0.5548	168
										LCA 10 vs. LCA 1000	0.007939	0.006649	0.00129	0.005098	15	15	0.358	168
										LCA 10 vs. LCA 2500	0.007939	0.03111	-0.02317	0.005098	15	15	6.427	168
										LCA 50 vs. LCA 100	0.007649	0.009174	-0.001525	0.005098	15	15	0.4231	168
										LCA 50 vs. LCA 500	0.007649	0.005939	0.00171	0.005098	15	15	0.4742	168
										LCA 50 vs. LCA 1000	0.007649	0.006649	0.001	0.005098	15	15	0.2774	168
										LCA 50 vs. LCA 2500	0.007649	0.03111	-0.02346	0.005098	15	15	6.507	168
										LCA 100 vs. LCA 500	0.009174	0.005939	0.003235	0.005098	15	15	0.8974	168
										LCA 100 vs. LCA 1000	0.009174	0.006649	0.002525	0.005098	15	15	0.7005	168
										LCA 100 vs. LCA 2500	0.009174	0.03111	-0.02193	0.005098	15	15	6.084	168
										LCA 500 vs. LCA 1000	0.005939	0.006649	-0.0007095	0.005098	15	15	0.1968	168
										LCA 500 vs. LCA 2500	0.005939	0.03111	-0.02517	0.005098	15	15	6.982	168
										LCA 1000 vs. LCA 2500	0.006649	0.03111	-0.02446	0.005098	15	15	6.785	168
F1. (B)
	Table Analyzed	WT Agg 0.01-0.1
										Within each column, compare rows (simple effects within columns)
	Two-way ANOVA	Ordinary
	Alpha	0.05								Number of families	2
										Number of comparisons per family	21
	Source of Variation	% of total variation	P value	P value summary	Significant?					Alpha	0.05
	Interaction	96	<0.0001	****	Yes
	Row Factor	0	>0.9999	ns	No					Tukey's multiple comparisons test	Mean Diff.	95.00% CI of diff.	Below threshold?	Summary	Adjusted P Value
	Column Factor	0.02088	0.7043	ns	No
										WT Agg
	ANOVA table	SS	DF	MS	F (DFn, DFd)	P value				0 vs. 0.008	3.333	-15.43 to 22.10	No	ns	0.9974
	Interaction	35461	6	5910	F (6, 28) = 112.6	P<0.0001				0 vs. 0.04	-0.3333	-19.10 to 18.43	No	ns	>0.9999
	Row Factor	0	6	0	F (6, 28) = 0.000	P>0.9999				0 vs. 0.08	-2.333	-21.10 to 16.43	No	ns	0.9997
	Column Factor	7.714	1	7.714	F (1, 28) = 0.1470	P=0.7043				0 vs. 10	-12	-30.76 to 6.762	No	ns	0.42
	Residual	1469	28	52.48						0 vs. 50	-64.67	-83.43 to -45.90	Yes	****	<0.0001
										0 vs. 100	-67	-85.76 to -48.24	Yes	****	<0.0001
	Difference between column means									0.008 vs. 0.04	-3.667	-22.43 to 15.10	No	ns	0.9956
	Mean of WT Agg	50.43								0.008 vs. 0.08	-5.667	-24.43 to 13.10	No	ns	0.9589
	Mean of WT Plank	49.57								0.008 vs. 10	-15.33	-34.10 to 3.429	No	ns	0.1666
	Difference between means	0.8571								0.008 vs. 50	-68	-86.76 to -49.24	Yes	****	<0.0001
	SE of difference	2.236								0.008 vs. 100	-70.33	-89.10 to -51.57	Yes	****	<0.0001
	95% CI of difference	-3.722 to 5.436								0.04 vs. 0.08	-2	-20.76 to 16.76	No	ns	0.9999
										0.04 vs. 10	-11.67	-30.43 to 7.096	No	ns	0.453
	Data summary									0.04 vs. 50	-64.33	-83.10 to -45.57	Yes	****	<0.0001
	Number of columns (Column Factor)	2								0.04 vs. 100	-66.67	-85.43 to -47.90	Yes	****	<0.0001
	Number of rows (Row Factor)	7								0.08 vs. 10	-9.667	-28.43 to 9.096	No	ns	0.6624
	Number of values	42								0.08 vs. 50	-62.33	-81.10 to -43.57	Yes	****	<0.0001
										0.08 vs. 100	-64.67	-83.43 to -45.90	Yes	****	<0.0001
										10 vs. 50	-52.67	-71.43 to -33.90	Yes	****	<0.0001
										10 vs. 100	-55	-73.76 to -36.24	Yes	****	<0.0001
										50 vs. 100	-2.333	-21.10 to 16.43	No	ns	0.9997
										WT Plank
										0 vs. 0.008	-3.333	-22.10 to 15.43	No	ns	0.9974
										0 vs. 0.04	0.3333	-18.43 to 19.10	No	ns	>0.9999
										0 vs. 0.08	2.333	-16.43 to 21.10	No	ns	0.9997
										0 vs. 10	12	-6.762 to 30.76	No	ns	0.42
										0 vs. 50	64.67	45.90 to 83.43	Yes	****	<0.0001
										0 vs. 100	67	48.24 to 85.76	Yes	****	<0.0001
										0.008 vs. 0.04	3.667	-15.10 to 22.43	No	ns	0.9956
										0.008 vs. 0.08	5.667	-13.10 to 24.43	No	ns	0.9589
										0.008 vs. 10	15.33	-3.429 to 34.10	No	ns	0.1666
										0.008 vs. 50	68	49.24 to 86.76	Yes	****	<0.0001
										0.008 vs. 100	70.33	51.57 to 89.10	Yes	****	<0.0001
										0.04 vs. 0.08	2	-16.76 to 20.76	No	ns	0.9999
										0.04 vs. 10	11.67	-7.096 to 30.43	No	ns	0.453
										0.04 vs. 50	64.33	45.57 to 83.10	Yes	****	<0.0001
										0.04 vs. 100	66.67	47.90 to 85.43	Yes	****	<0.0001
										0.08 vs. 10	9.667	-9.096 to 28.43	No	ns	0.6624
										0.08 vs. 50	62.33	43.57 to 81.10	Yes	****	<0.0001
										0.08 vs. 100	64.67	45.90 to 83.43	Yes	****	<0.0001
										10 vs. 50	52.67	33.90 to 71.43	Yes	****	<0.0001
										10 vs. 100	55	36.24 to 73.76	Yes	****	<0.0001
										50 vs. 100	2.333	-16.43 to 21.10	No	ns	0.9997
										Test details	Mean 1	Mean 2	Mean Diff.	SE of diff.	N1	N2	q	DF
										WT Agg
										0 vs. 0.008	30	26.67	3.333	5.915	3	3	0.797	28
										0 vs. 0.04	30	30.33	-0.3333	5.915	3	3	0.0797	28
										0 vs. 0.08	30	32.33	-2.333	5.915	3	3	0.5579	28
										0 vs. 10	30	42	-12	5.915	3	3	2.869	28
										0 vs. 50	30	94.67	-64.67	5.915	3	3	15.46	28
										0 vs. 100	30	97	-67	5.915	3	3	16.02	28
										0.008 vs. 0.04	26.67	30.33	-3.667	5.915	3	3	0.8767	28
										0.008 vs. 0.08	26.67	32.33	-5.667	5.915	3	3	1.355	28
										0.008 vs. 10	26.67	42	-15.33	5.915	3	3	3.666	28
										0.008 vs. 50	26.67	94.67	-68	5.915	3	3	16.26	28
										0.008 vs. 100	26.67	97	-70.33	5.915	3	3	16.82	28
										0.04 vs. 0.08	30.33	32.33	-2	5.915	3	3	0.4782	28
										0.04 vs. 10	30.33	42	-11.67	5.915	3	3	2.789	28
										0.04 vs. 50	30.33	94.67	-64.33	5.915	3	3	15.38	28
										0.04 vs. 100	30.33	97	-66.67	5.915	3	3	15.94	28
										0.08 vs. 10	32.33	42	-9.667	5.915	3	3	2.311	28
										0.08 vs. 50	32.33	94.67	-62.33	5.915	3	3	14.9	28
										0.08 vs. 100	32.33	97	-64.67	5.915	3	3	15.46	28
										10 vs. 50	42	94.67	-52.67	5.915	3	3	12.59	28
										10 vs. 100	42	97	-55	5.915	3	3	13.15	28
										50 vs. 100	94.67	97	-2.333	5.915	3	3	0.5579	28
										WT Plank
										0 vs. 0.008	70	73.33	-3.333	5.915	3	3	0.797	28
										0 vs. 0.04	70	69.67	0.3333	5.915	3	3	0.0797	28
										0 vs. 0.08	70	67.67	2.333	5.915	3	3	0.5579	28
										0 vs. 10	70	58	12	5.915	3	3	2.869	28
										0 vs. 50	70	5.333	64.67	5.915	3	3	15.46	28
										0 vs. 100	70	3	67	5.915	3	3	16.02	28
										0.008 vs. 0.04	73.33	69.67	3.667	5.915	3	3	0.8767	28
										0.008 vs. 0.08	73.33	67.67	5.667	5.915	3	3	1.355	28
										0.008 vs. 10	73.33	58	15.33	5.915	3	3	3.666	28
										0.008 vs. 50	73.33	5.333	68	5.915	3	3	16.26	28
										0.008 vs. 100	73.33	3	70.33	5.915	3	3	16.82	28
										0.04 vs. 0.08	69.67	67.67	2	5.915	3	3	0.4782	28
										0.04 vs. 10	69.67	58	11.67	5.915	3	3	2.789	28
										0.04 vs. 50	69.67	5.333	64.33	5.915	3	3	15.38	28
										0.04 vs. 100	69.67	3	66.67	5.915	3	3	15.94	28
										0.08 vs. 10	67.67	58	9.667	5.915	3	3	2.311	28
										0.08 vs. 50	67.67	5.333	62.33	5.915	3	3	14.9	28
										0.08 vs. 100	67.67	3	64.67	5.915	3	3	15.46	28
										10 vs. 50	58	5.333	52.67	5.915	3	3	12.59	28
										10 vs. 100	58	3	55	5.915	3	3	13.15	28
										50 vs. 100	5.333	3	2.333	5.915	3	3	0.5579	28
F1. (C)
	Table Analyzed	DCA Agg 0.01-2.5								Within each column, compare rows (simple effects within columns)
	Two-way RM ANOVA	Matching: Across row								Number of families	2
	Assume sphericity?	Yes								Number of comparisons per family	21
	Alpha	0.05								Alpha	0.05
	Source of Variation	% of total variation	P value	P value summary	Significant?					Tukey's multiple comparisons test	Mean Diff.	95.00% CI of diff.	Below threshold?	Summary	Adjusted P Value
	Row Factor x Column Factor	85.08	<0.0001	****	Yes
	Row Factor	0								WT Agg
	Column Factor	14	<0.0001	****	Yes					0 vs. 10	-1	-10.42 to 8.424	No	ns	0.9999
	Subject	0	>0.9999	ns	No					0 vs. 50	-2	-11.42 to 7.424	No	ns	0.9931
										0 vs. 100	-3.333	-12.76 to 6.090	No	ns	0.9159
	ANOVA table	SS	DF	MS	F (DFn, DFd)	P value				0 vs. 500	-55.67	-65.09 to -46.24	Yes	****	<0.0001
	Row Factor x Column Factor	34455	6	5743	F (6, 14) = 216.9	P<0.0001				0 vs. 1000	-57.67	-67.09 to -48.24	Yes	****	<0.0001
	Row Factor	0	6	0						0 vs. 2500	-64.33	-73.76 to -54.91	Yes	****	<0.0001
	Column Factor	5670	1	5670	F (1, 14) = 214.2	P<0.0001				10 vs. 50	-1	-10.42 to 8.424	No	ns	0.9999
	Subject	0	14	0	F (14, 14) = 0.000	P>0.9999				10 vs. 100	-2.333	-11.76 to 7.090	No	ns	0.9846
	Residual	370.7	14	26.48						10 vs. 500	-54.67	-64.09 to -45.24	Yes	****	<0.0001
										10 vs. 1000	-56.67	-66.09 to -47.24	Yes	****	<0.0001
	Difference between column means									10 vs. 2500	-63.33	-72.76 to -53.91	Yes	****	<0.0001
	Mean of WT Agg	61.62								50 vs. 100	-1.333	-10.76 to 8.090	No	ns	0.9993
	Mean of WT Plank	38.38								50 vs. 500	-53.67	-63.09 to -44.24	Yes	****	<0.0001
	Difference between means	23.24								50 vs. 1000	-55.67	-65.09 to -46.24	Yes	****	<0.0001
	SE of difference	1.588								50 vs. 2500	-62.33	-71.76 to -52.91	Yes	****	<0.0001
	95% CI of difference	19.83 to 26.64								100 vs. 500	-52.33	-61.76 to -42.91	Yes	****	<0.0001
										100 vs. 1000	-54.33	-63.76 to -44.91	Yes	****	<0.0001
	Data summary									100 vs. 2500	-61	-70.42 to -51.58	Yes	****	<0.0001
	Number of columns (Column Factor)	2								500 vs. 1000	-2	-11.42 to 7.424	No	ns	0.9931
	Number of rows (Row Factor)	7								500 vs. 2500	-8.667	-18.09 to 0.7570	No	ns	0.0871
	Number of subjects (Subject)	21								1000 vs. 2500	-6.667	-16.09 to 2.757	No	ns	0.3053
	Number of missing values	0
										WT Plank
										0 vs. 10	1	-8.424 to 10.42	No	ns	0.9999
										0 vs. 50	2	-7.424 to 11.42	No	ns	0.9931
										0 vs. 100	3.333	-6.090 to 12.76	No	ns	0.9159
										0 vs. 500	55.67	46.24 to 65.09	Yes	****	<0.0001
										0 vs. 1000	57.67	48.24 to 67.09	Yes	****	<0.0001
										0 vs. 2500	64.33	54.91 to 73.76	Yes	****	<0.0001
										10 vs. 50	1	-8.424 to 10.42	No	ns	0.9999
										10 vs. 100	2.333	-7.090 to 11.76	No	ns	0.9846
										10 vs. 500	54.67	45.24 to 64.09	Yes	****	<0.0001
										10 vs. 1000	56.67	47.24 to 66.09	Yes	****	<0.0001
										10 vs. 2500	63.33	53.91 to 72.76	Yes	****	<0.0001
										50 vs. 100	1.333	-8.090 to 10.76	No	ns	0.9993
										50 vs. 500	53.67	44.24 to 63.09	Yes	****	<0.0001
										50 vs. 1000	55.67	46.24 to 65.09	Yes	****	<0.0001
										50 vs. 2500	62.33	52.91 to 71.76	Yes	****	<0.0001
										100 vs. 500	52.33	42.91 to 61.76	Yes	****	<0.0001
										100 vs. 1000	54.33	44.91 to 63.76	Yes	****	<0.0001
										100 vs. 2500	61	51.58 to 70.42	Yes	****	<0.0001
										500 vs. 1000	2	-7.424 to 11.42	No	ns	0.9931
										500 vs. 2500	8.667	-0.7570 to 18.09	No	ns	0.0871
										1000 vs. 2500	6.667	-2.757 to 16.09	No	ns	0.3053
										Test details	Mean 1	Mean 2	Mean Diff.	SE of diff.	N1	N2	q	DF
										WT Agg
										0 vs. 10	35.33	36.33	-1	2.971	3	3	0.476	28
										0 vs. 50	35.33	37.33	-2	2.971	3	3	0.9521	28
										0 vs. 100	35.33	38.67	-3.333	2.971	3	3	1.587	28
										0 vs. 500	35.33	91	-55.67	2.971	3	3	26.5	28
										0 vs. 1000	35.33	93	-57.67	2.971	3	3	27.45	28
										0 vs. 2500	35.33	99.67	-64.33	2.971	3	3	30.63	28
										10 vs. 50	36.33	37.33	-1	2.971	3	3	0.476	28
										10 vs. 100	36.33	38.67	-2.333	2.971	3	3	1.111	28
										10 vs. 500	36.33	91	-54.67	2.971	3	3	26.02	28
										10 vs. 1000	36.33	93	-56.67	2.971	3	3	26.98	28
										10 vs. 2500	36.33	99.67	-63.33	2.971	3	3	30.15	28
										50 vs. 100	37.33	38.67	-1.333	2.971	3	3	0.6347	28
										50 vs. 500	37.33	91	-53.67	2.971	3	3	25.55	28
										50 vs. 1000	37.33	93	-55.67	2.971	3	3	26.5	28
										50 vs. 2500	37.33	99.67	-62.33	2.971	3	3	29.67	28
										100 vs. 500	38.67	91	-52.33	2.971	3	3	24.91	28
										100 vs. 1000	38.67	93	-54.33	2.971	3	3	25.87	28
										100 vs. 2500	38.67	99.67	-61	2.971	3	3	29.04	28
										500 vs. 1000	91	93	-2	2.971	3	3	0.9521	28
										500 vs. 2500	91	99.67	-8.667	2.971	3	3	4.126	28
										1000 vs. 2500	93	99.67	-6.667	2.971	3	3	3.174	28
										WT Plank
										0 vs. 10	64.67	63.67	1	2.971	3	3	0.476	28
										0 vs. 50	64.67	62.67	2	2.971	3	3	0.9521	28
										0 vs. 100	64.67	61.33	3.333	2.971	3	3	1.587	28
										0 vs. 500	64.67	9	55.67	2.971	3	3	26.5	28
										0 vs. 1000	64.67	7	57.67	2.971	3	3	27.45	28
										0 vs. 2500	64.67	0.3333	64.33	2.971	3	3	30.63	28
										10 vs. 50	63.67	62.67	1	2.971	3	3	0.476	28
										10 vs. 100	63.67	61.33	2.333	2.971	3	3	1.111	28
										10 vs. 500	63.67	9	54.67	2.971	3	3	26.02	28
										10 vs. 1000	63.67	7	56.67	2.971	3	3	26.98	28
										10 vs. 2500	63.67	0.3333	63.33	2.971	3	3	30.15	28
										50 vs. 100	62.67	61.33	1.333	2.971	3	3	0.6347	28
										50 vs. 500	62.67	9	53.67	2.971	3	3	25.55	28
										50 vs. 1000	62.67	7	55.67	2.971	3	3	26.5	28
										50 vs. 2500	62.67	0.3333	62.33	2.971	3	3	29.67	28
										100 vs. 500	61.33	9	52.33	2.971	3	3	24.91	28
										100 vs. 1000	61.33	7	54.33	2.971	3	3	25.87	28
										100 vs. 2500	61.33	0.3333	61	2.971	3	3	29.04	28
										500 vs. 1000	9	7	2	2.971	3	3	0.9521	28
										500 vs. 2500	9	0.3333	8.667	2.971	3	3	4.126	28
										1000 vs. 2500	7	0.3333	6.667	2.971	3	3	3.174	28

## Sheet: Figure 2
F2. (B)
		WT Agg						WT Plank						CFS100 Agg			CFS100 Plank			VirF Agg			VirF Plank			IcsA Agg			IcsA Plank			VirB Agg			VirB Plank			MxiE Agg			MxiE Plank			IcsP Agg			IcsP Plank
	-	42	45	24	28	33	35	58	55	76	72	67	65	27	33	24	73	67	76	46	33	28	54	67	72	32	30	24	68	70	76	29	33	32	71	67	68	35	32	23	65	68	77	39	38	34	61	62	66
	LCA	97	89	93	95	90	94	3	11	7	5	10	6	47	37	25	53	63	75	40	38	42	60	62	58	97	90	93	3	10	7	39	39	42	61	61	58	96	89	92	4	11	8	96	92	92	4	8	8
F2. (B)
	Table Analyzed	LCA Agg 0.05								Within each row, compare columns (simple effects within rows)
	Two-way ANOVA	Ordinary								Number of families	2
	Alpha	0.05								Number of comparisons per family	190
										Alpha	0.05
	Source of Variation	% of total variation	P value	P value summary	Significant?
	Interaction	61.72	<0.0001	****	Yes					Tukey's multiple comparisons test	Predicted (LS) mean diff.	95.00% CI of diff.	Below threshold?	Summary	Adjusted P Value
	Row Factor	0	>0.9999	ns	No
	Column Factor	34.11	<0.0001	****	Yes					-
										WT Agg vs. WT Plank	-31	-44.81 to -17.19	Yes	****	<0.0001
	ANOVA table	SS (Type III)	DF	MS	F (DFn, DFd)	P value				WT Agg vs. CFS100 Agg	6.5	-10.41 to 23.41	No	ns	0.9971
	Interaction	58549	19	3082	F (19, 92) = 71.75	P<0.0001				WT Agg vs. CFS100 Plank	-37.5	-54.41 to -20.59	Yes	****	<0.0001
	Row Factor	0	1	0	F (1, 92) = 0.000	P>0.9999				WT Agg vs. VirF Agg	-1.167	-18.08 to 15.74	No	ns	>0.9999
	Column Factor	32356	19	1703	F (19, 92) = 39.65	P<0.0001				WT Agg vs. VirF Plank	-29.83	-46.74 to -12.92	Yes	****	<0.0001
	Residual	3951	92	42.95						WT Agg vs. IcsA Agg	5.833	-11.08 to 22.74	No	ns	0.9993
										WT Agg vs. IcsA Plank	-36.83	-53.74 to -19.92	Yes	****	<0.0001
	Difference between row means									WT Agg vs. VirB Agg	3.167	-13.74 to 20.08	No	ns	>0.9999
	Predicted (LS) mean of -	50								WT Agg vs. VirB Plank	-34.17	-51.08 to -17.26	Yes	****	<0.0001
	Predicted (LS) mean of LCA	50								WT Agg vs. MxiE Agg	4.5	-12.41 to 21.41	No	ns	>0.9999
	Difference between predicted means	0								WT Agg vs. MxiE Plank	-35.5	-52.41 to -18.59	Yes	****	<0.0001
	SE of difference	1.166								WT Agg vs. IcsP Agg	-2.5	-19.41 to 14.41	No	ns	>0.9999
	95% CI of difference	-2.316 to 2.316								WT Agg vs. IcsP Plank	-28.5	-45.41 to -11.59	Yes	****	<0.0001
										WT Agg vs. MxiG Agg	1.833	-15.08 to 18.74	No	ns	>0.9999
	Data summary									WT Agg vs. MxiG Plank	-32.83	-49.74 to -15.92	Yes	****	<0.0001
	Number of columns (Column Factor)	20								WT Agg vs. IpaD Agg	0.8333	-16.08 to 17.74	No	ns	>0.9999
	Number of rows (Row Factor)	2								WT Agg vs. IpaD Plank	-31.83	-48.74 to -14.92	Yes	****	<0.0001
	Number of values	132								WT Agg vs. IpaB Agg	-34.83	-51.74 to -17.92	Yes	****	<0.0001
										WT Agg vs. IpaB Plank	3.833	-13.08 to 20.74	No	ns	>0.9999
										WT Plank vs. CFS100 Agg	37.5	20.59 to 54.41	Yes	****	<0.0001
										WT Plank vs. CFS100 Plank	-6.5	-23.41 to 10.41	No	ns	0.9971
										WT Plank vs. VirF Agg	29.83	12.92 to 46.74	Yes	****	<0.0001
										WT Plank vs. VirF Plank	1.167	-15.74 to 18.08	No	ns	>0.9999
										WT Plank vs. IcsA Agg	36.83	19.92 to 53.74	Yes	****	<0.0001
										WT Plank vs. IcsA Plank	-5.833	-22.74 to 11.08	No	ns	0.9993
										WT Plank vs. VirB Agg	34.17	17.26 to 51.08	Yes	****	<0.0001
										WT Plank vs. VirB Plank	-3.167	-20.08 to 13.74	No	ns	>0.9999
										WT Plank vs. MxiE Agg	35.5	18.59 to 52.41	Yes	****	<0.0001
										WT Plank vs. MxiE Plank	-4.5	-21.41 to 12.41	No	ns	>0.9999
										WT Plank vs. IcsP Agg	28.5	11.59 to 45.41	Yes	****	<0.0001
										WT Plank vs. IcsP Plank	2.5	-14.41 to 19.41	No	ns	>0.9999
										WT Plank vs. MxiG Agg	32.83	15.92 to 49.74	Yes	****	<0.0001
										WT Plank vs. MxiG Plank	-1.833	-18.74 to 15.08	No	ns	>0.9999
										WT Plank vs. IpaD Agg	31.83	14.92 to 48.74	Yes	****	<0.0001
										WT Plank vs. IpaD Plank	-0.8333	-17.74 to 16.08	No	ns	>0.9999
										WT Plank vs. IpaB Agg	-3.833	-20.74 to 13.08	No	ns	>0.9999
										WT Plank vs. IpaB Plank	34.83	17.92 to 51.74	Yes	****	<0.0001
										CFS100 Agg vs. CFS100 Plank	-44	-63.53 to -24.47	Yes	****	<0.0001
										CFS100 Agg vs. VirF Agg	-7.667	-27.19 to 11.86	No	ns	0.9962
										CFS100 Agg vs. VirF Plank	-36.33	-55.86 to -16.81	Yes	****	<0.0001
										CFS100 Agg vs. IcsA Agg	-0.6667	-20.19 to 18.86	No	ns	>0.9999
										CFS100 Agg vs. IcsA Plank	-43.33	-62.86 to -23.81	Yes	****	<0.0001
										CFS100 Agg vs. VirB Agg	-3.333	-22.86 to 16.19	No	ns	>0.9999
										CFS100 Agg vs. VirB Plank	-40.67	-60.19 to -21.14	Yes	****	<0.0001
										CFS100 Agg vs. MxiE Agg	-2	-21.53 to 17.53	No	ns	>0.9999
										CFS100 Agg vs. MxiE Plank	-42	-61.53 to -22.47	Yes	****	<0.0001
										CFS100 Agg vs. IcsP Agg	-9	-28.53 to 10.53	No	ns	0.9776
										CFS100 Agg vs. IcsP Plank	-35	-54.53 to -15.47	Yes	****	<0.0001
										CFS100 Agg vs. MxiG Agg	-4.667	-24.19 to 14.86	No	ns	>0.9999
										CFS100 Agg vs. MxiG Plank	-39.33	-58.86 to -19.81	Yes	****	<0.0001
										CFS100 Agg vs. IpaD Agg	-5.667	-25.19 to 13.86	No	ns	>0.9999
										CFS100 Agg vs. IpaD Plank	-38.33	-57.86 to -18.81	Yes	****	<0.0001
										CFS100 Agg vs. IpaB Agg	-41.33	-60.86 to -21.81	Yes	****	<0.0001
										CFS100 Agg vs. IpaB Plank	-2.667	-22.19 to 16.86	No	ns	>0.9999
										CFS100 Plank vs. VirF Agg	36.33	16.81 to 55.86	Yes	****	<0.0001
										CFS100 Plank vs. VirF Plank	7.667	-11.86 to 27.19	No	ns	0.9962
										CFS100 Plank vs. IcsA Agg	43.33	23.81 to 62.86	Yes	****	<0.0001
										CFS100 Plank vs. IcsA Plank	0.6667	-18.86 to 20.19	No	ns	>0.9999
										CFS100 Plank vs. VirB Agg	40.67	21.14 to 60.19	Yes	****	<0.0001
										CFS100 Plank vs. VirB Plank	3.333	-16.19 to 22.86	No	ns	>0.9999
										CFS100 Plank vs. MxiE Agg	42	22.47 to 61.53	Yes	****	<0.0001
										CFS100 Plank vs. MxiE Plank	2	-17.53 to 21.53	No	ns	>0.9999
										CFS100 Plank vs. IcsP Agg	35	15.47 to 54.53	Yes	****	<0.0001
										CFS100 Plank vs. IcsP Plank	9	-10.53 to 28.53	No	ns	0.9776
										CFS100 Plank vs. MxiG Agg	39.33	19.81 to 58.86	Yes	****	<0.0001
										CFS100 Plank vs. MxiG Plank	4.667	-14.86 to 24.19	No	ns	>0.9999
										CFS100 Plank vs. IpaD Agg	38.33	18.81 to 57.86	Yes	****	<0.0001
										CFS100 Plank vs. IpaD Plank	5.667	-13.86 to 25.19	No	ns	>0.9999
										CFS100 Plank vs. IpaB Agg	2.667	-16.86 to 22.19	No	ns	>0.9999
										CFS100 Plank vs. IpaB Plank	41.33	21.81 to 60.86	Yes	****	<0.0001
										VirF Agg vs. VirF Plank	-28.67	-48.19 to -9.140	Yes	***	0.0001
										VirF Agg vs. IcsA Agg	7	-12.53 to 26.53	No	ns	0.9988
										VirF Agg vs. IcsA Plank	-35.67	-55.19 to -16.14	Yes	****	<0.0001
										VirF Agg vs. VirB Agg	4.333	-15.19 to 23.86	No	ns	>0.9999
										VirF Agg vs. VirB Plank	-33	-52.53 to -13.47	Yes	****	<0.0001
										VirF Agg vs. MxiE Agg	5.667	-13.86 to 25.19	No	ns	>0.9999
										VirF Agg vs. MxiE Plank	-34.33	-53.86 to -14.81	Yes	****	<0.0001
										VirF Agg vs. IcsP Agg	-1.333	-20.86 to 18.19	No	ns	>0.9999
										VirF Agg vs. IcsP Plank	-27.33	-46.86 to -7.807	Yes	***	0.0003
										VirF Agg vs. MxiG Agg	3	-16.53 to 22.53	No	ns	>0.9999
										VirF Agg vs. MxiG Plank	-31.67	-51.19 to -12.14	Yes	****	<0.0001
										VirF Agg vs. IpaD Agg	2	-17.53 to 21.53	No	ns	>0.9999
										VirF Agg vs. IpaD Plank	-30.67	-50.19 to -11.14	Yes	****	<0.0001
										VirF Agg vs. IpaB Agg	-33.67	-53.19 to -14.14	Yes	****	<0.0001
										VirF Agg vs. IpaB Plank	5	-14.53 to 24.53	No	ns	>0.9999
										VirF Plank vs. IcsA Agg	35.67	16.14 to 55.19	Yes	****	<0.0001
										VirF Plank vs. IcsA Plank	-7	-26.53 to 12.53	No	ns	0.9988
										VirF Plank vs. VirB Agg	33	13.47 to 52.53	Yes	****	<0.0001
										VirF Plank vs. VirB Plank	-4.333	-23.86 to 15.19	No	ns	>0.9999
										VirF Plank vs. MxiE Agg	34.33	14.81 to 53.86	Yes	****	<0.0001
										VirF Plank vs. MxiE Plank	-5.667	-25.19 to 13.86	No	ns	>0.9999
										VirF Plank vs. IcsP Agg	27.33	7.807 to 46.86	Yes	***	0.0003
										VirF Plank vs. IcsP Plank	1.333	-18.19 to 20.86	No	ns	>0.9999
										VirF Plank vs. MxiG Agg	31.67	12.14 to 51.19	Yes	****	<0.0001
										VirF Plank vs. MxiG Plank	-3	-22.53 to 16.53	No	ns	>0.9999
										VirF Plank vs. IpaD Agg	30.67	11.14 to 50.19	Yes	****	<0.0001
										VirF Plank vs. IpaD Plank	-2	-21.53 to 17.53	No	ns	>0.9999
										VirF Plank vs. IpaB Agg	-5	-24.53 to 14.53	No	ns	>0.9999
										VirF Plank vs. IpaB Plank	33.67	14.14 to 53.19	Yes	****	<0.0001
										IcsA Agg vs. IcsA Plank	-42.67	-62.19 to -23.14	Yes	****	<0.0001
										IcsA Agg vs. VirB Agg	-2.667	-22.19 to 16.86	No	ns	>0.9999
										IcsA Agg vs. VirB Plank	-40	-59.53 to -20.47	Yes	****	<0.0001
										IcsA Agg vs. MxiE Agg	-1.333	-20.86 to 18.19	No	ns	>0.9999
										IcsA Agg vs. MxiE Plank	-41.33	-60.86 to -21.81	Yes	****	<0.0001
										IcsA Agg vs. IcsP Agg	-8.333	-27.86 to 11.19	No	ns	0.9901
										IcsA Agg vs. IcsP Plank	-34.33	-53.86 to -14.81	Yes	****	<0.0001
										IcsA Agg vs. MxiG Agg	-4	-23.53 to 15.53	No	ns	>0.9999
										IcsA Agg vs. MxiG Plank	-38.67	-58.19 to -19.14	Yes	****	<0.0001
										IcsA Agg vs. IpaD Agg	-5	-24.53 to 14.53	No	ns	>0.9999
										IcsA Agg vs. IpaD Plank	-37.67	-57.19 to -18.14	Yes	****	<0.0001
										IcsA Agg vs. IpaB Agg	-40.67	-60.19 to -21.14	Yes	****	<0.0001
										IcsA Agg vs. IpaB Plank	-2	-21.53 to 17.53	No	ns	>0.9999
										IcsA Plank vs. VirB Agg	40	20.47 to 59.53	Yes	****	<0.0001
										IcsA Plank vs. VirB Plank	2.667	-16.86 to 22.19	No	ns	>0.9999
										IcsA Plank vs. MxiE Agg	41.33	21.81 to 60.86	Yes	****	<0.0001
										IcsA Plank vs. MxiE Plank	1.333	-18.19 to 20.86	No	ns	>0.9999
										IcsA Plank vs. IcsP Agg	34.33	14.81 to 53.86	Yes	****	<0.0001
										IcsA Plank vs. IcsP Plank	8.333	-11.19 to 27.86	No	ns	0.9901
										IcsA Plank vs. MxiG Agg	38.67	19.14 to 58.19	Yes	****	<0.0001
										IcsA Plank vs. MxiG Plank	4	-15.53 to 23.53	No	ns	>0.9999
										IcsA Plank vs. IpaD Agg	37.67	18.14 to 57.19	Yes	****	<0.0001
										IcsA Plank vs. IpaD Plank	5	-14.53 to 24.53	No	ns	>0.9999
										IcsA Plank vs. IpaB Agg	2	-17.53 to 21.53	No	ns	>0.9999
										IcsA Plank vs. IpaB Plank	40.67	21.14 to 60.19	Yes	****	<0.0001
										VirB Agg vs. VirB Plank	-37.33	-56.86 to -17.81	Yes	****	<0.0001
										VirB Agg vs. MxiE Agg	1.333	-18.19 to 20.86	No	ns	>0.9999
										VirB Agg vs. MxiE Plank	-38.67	-58.19 to -19.14	Yes	****	<0.0001
										VirB Agg vs. IcsP Agg	-5.667	-25.19 to 13.86	No	ns	>0.9999
										VirB Agg vs. IcsP Plank	-31.67	-51.19 to -12.14	Yes	****	<0.0001
										VirB Agg vs. MxiG Agg	-1.333	-20.86 to 18.19	No	ns	>0.9999
										VirB Agg vs. MxiG Plank	-36	-55.53 to -16.47	Yes	****	<0.0001
										VirB Agg vs. IpaD Agg	-2.333	-21.86 to 17.19	No	ns	>0.9999
										VirB Agg vs. IpaD Plank	-35	-54.53 to -15.47	Yes	****	<0.0001
										VirB Agg vs. IpaB Agg	-38	-57.53 to -18.47	Yes	****	<0.0001
										VirB Agg vs. IpaB Plank	0.6667	-18.86 to 20.19	No	ns	>0.9999
										VirB Plank vs. MxiE Agg	38.67	19.14 to 58.19	Yes	****	<0.0001
										VirB Plank vs. MxiE Plank	-1.333	-20.86 to 18.19	No	ns	>0.9999
										VirB Plank vs. IcsP Agg	31.67	12.14 to 51.19	Yes	****	<0.0001
										VirB Plank vs. IcsP Plank	5.667	-13.86 to 25.19	No	ns	>0.9999
										VirB Plank vs. MxiG Agg	36	16.47 to 55.53	Yes	****	<0.0001
										VirB Plank vs. MxiG Plank	1.333	-18.19 to 20.86	No	ns	>0.9999
										VirB Plank vs. IpaD Agg	35	15.47 to 54.53	Yes	****	<0.0001
										VirB Plank vs. IpaD Plank	2.333	-17.19 to 21.86	No	ns	>0.9999
										VirB Plank vs. IpaB Agg	-0.6667	-20.19 to 18.86	No	ns	>0.9999
										VirB Plank vs. IpaB Plank	38	18.47 to 57.53	Yes	****	<0.0001
										MxiE Agg vs. MxiE Plank	-40	-59.53 to -20.47	Yes	****	<0.0001
										MxiE Agg vs. IcsP Agg	-7	-26.53 to 12.53	No	ns	0.9988
										MxiE Agg vs. IcsP Plank	-33	-52.53 to -13.47	Yes	****	<0.0001
										MxiE Agg vs. MxiG Agg	-2.667	-22.19 to 16.86	No	ns	>0.9999
										MxiE Agg vs. MxiG Plank	-37.33	-56.86 to -17.81	Yes	****	<0.0001
										MxiE Agg vs. IpaD Agg	-3.667	-23.19 to 15.86	No	ns	>0.9999
										MxiE Agg vs. IpaD Plank	-36.33	-55.86 to -16.81	Yes	****	<0.0001
										MxiE Agg vs. IpaB Agg	-39.33	-58.86 to -19.81	Yes	****	<0.0001
										MxiE Agg vs. IpaB Plank	-0.6667	-20.19 to 18.86	No	ns	>0.9999
										MxiE Plank vs. IcsP Agg	33	13.47 to 52.53	Yes	****	<0.0001
										MxiE Plank vs. IcsP Plank	7	-12.53 to 26.53	No	ns	0.9988
										MxiE Plank vs. MxiG Agg	37.33	17.81 to 56.86	Yes	****	<0.0001
										MxiE Plank vs. MxiG Plank	2.667	-16.86 to 22.19	No	ns	>0.9999
										MxiE Plank vs. IpaD Agg	36.33	16.81 to 55.86	Yes	****	<0.0001
										MxiE Plank vs. IpaD Plank	3.667	-15.86 to 23.19	No	ns	>0.9999
										MxiE Plank vs. IpaB Agg	0.6667	-18.86 to 20.19	No	ns	>0.9999
										MxiE Plank vs. IpaB Plank	39.33	19.81 to 58.86	Yes	****	<0.0001
										IcsP Agg vs. IcsP Plank	-26	-45.53 to -6.473	Yes	***	0.0008
										IcsP Agg vs. MxiG Agg	4.333	-15.19 to 23.86	No	ns	>0.9999
										IcsP Agg vs. MxiG Plank	-30.33	-49.86 to -10.81	Yes	****	<0.0001
										IcsP Agg vs. IpaD Agg	3.333	-16.19 to 22.86	No	ns	>0.9999
										IcsP Agg vs. IpaD Plank	-29.33	-48.86 to -9.807	Yes	****	<0.0001
										IcsP Agg vs. IpaB Agg	-32.33	-51.86 to -12.81	Yes	****	<0.0001
										IcsP Agg vs. IpaB Plank	6.333	-13.19 to 25.86	No	ns	0.9997
										IcsP Plank vs. MxiG Agg	30.33	10.81 to 49.86	Yes	****	<0.0001
										IcsP Plank vs. MxiG Plank	-4.333	-23.86 to 15.19	No	ns	>0.9999
										IcsP Plank vs. IpaD Agg	29.33	9.807 to 48.86	Yes	****	<0.0001
										IcsP Plank vs. IpaD Plank	-3.333	-22.86 to 16.19	No	ns	>0.9999
										IcsP Plank vs. IpaB Agg	-6.333	-25.86 to 13.19	No	ns	0.9997
										IcsP Plank vs. IpaB Plank	32.33	12.81 to 51.86	Yes	****	<0.0001
										MxiG Agg vs. MxiG Plank	-34.67	-54.19 to -15.14	Yes	****	<0.0001
										MxiG Agg vs. IpaD Agg	-1	-20.53 to 18.53	No	ns	>0.9999
										MxiG Agg vs. IpaD Plank	-33.67	-53.19 to -14.14	Yes	****	<0.0001
										MxiG Agg vs. IpaB Agg	-36.67	-56.19 to -17.14	Yes	****	<0.0001
										MxiG Agg vs. IpaB Plank	2	-17.53 to 21.53	No	ns	>0.9999
										MxiG Plank vs. IpaD Agg	33.67	14.14 to 53.19	Yes	****	<0.0001
										MxiG Plank vs. IpaD Plank	1	-18.53 to 20.53	No	ns	>0.9999
										MxiG Plank vs. IpaB Agg	-2	-21.53 to 17.53	No	ns	>0.9999
										MxiG Plank vs. IpaB Plank	36.67	17.14 to 56.19	Yes	****	<0.0001
										IpaD Agg vs. IpaD Plank	-32.67	-52.19 to -13.14	Yes	****	<0.0001
										IpaD Agg vs. IpaB Agg	-35.67	-55.19 to -16.14	Yes	****	<0.0001
										IpaD Agg vs. IpaB Plank	3	-16.53 to 22.53	No	ns	>0.9999
										IpaD Plank vs. IpaB Agg	-3	-22.53 to 16.53	No	ns	>0.9999
										IpaD Plank vs. IpaB Plank	35.67	16.14 to 55.19	Yes	****	<0.0001
										IpaB Agg vs. IpaB Plank	38.67	19.14 to 58.19	Yes	****	<0.0001
										LCA
										WT Agg vs. WT Plank	86	72.19 to 99.81	Yes	****	<0.0001
										WT Agg vs. CFS100 Agg	56.67	39.76 to 73.58	Yes	****	<0.0001
										WT Agg vs. CFS100 Plank	29.33	12.42 to 46.24	Yes	****	<0.0001
										WT Agg vs. VirF Agg	53	36.09 to 69.91	Yes	****	<0.0001
										WT Agg vs. VirF Plank	33	16.09 to 49.91	Yes	****	<0.0001
										WT Agg vs. IcsA Agg	-0.3333	-17.24 to 16.58	No	ns	>0.9999
										WT Agg vs. IcsA Plank	86.33	69.42 to 103.2	Yes	****	<0.0001
										WT Agg vs. VirB Agg	53	36.09 to 69.91	Yes	****	<0.0001
										WT Agg vs. VirB Plank	33	16.09 to 49.91	Yes	****	<0.0001
										WT Agg vs. MxiE Agg	0.6667	-16.24 to 17.58	No	ns	>0.9999
										WT Agg vs. MxiE Plank	85.33	68.42 to 102.2	Yes	****	<0.0001
										WT Agg vs. IcsP Agg	-0.3333	-17.24 to 16.58	No	ns	>0.9999
										WT Agg vs. IcsP Plank	86.33	69.42 to 103.2	Yes	****	<0.0001
										WT Agg vs. MxiG Agg	61.33	44.42 to 78.24	Yes	****	<0.0001
										WT Agg vs. MxiG Plank	24.67	7.756 to 41.58	Yes	***	0.0001
										WT Agg vs. IpaD Agg	29.67	12.76 to 46.58	Yes	****	<0.0001
										WT Agg vs. IpaD Plank	56.33	39.42 to 73.24	Yes	****	<0.0001
										WT Agg vs. IpaB Agg	4	-12.91 to 20.91	No	ns	>0.9999
										WT Agg vs. IpaB Plank	82	65.09 to 98.91	Yes	****	<0.0001
										WT Plank vs. CFS100 Agg	-29.33	-46.24 to -12.42	Yes	****	<0.0001
										WT Plank vs. CFS100 Plank	-56.67	-73.58 to -39.76	Yes	****	<0.0001
										WT Plank vs. VirF Agg	-33	-49.91 to -16.09	Yes	****	<0.0001
										WT Plank vs. VirF Plank	-53	-69.91 to -36.09	Yes	****	<0.0001
										WT Plank vs. IcsA Agg	-86.33	-103.2 to -69.42	Yes	****	<0.0001
										WT Plank vs. IcsA Plank	0.3333	-16.58 to 17.24	No	ns	>0.9999
										WT Plank vs. VirB Agg	-33	-49.91 to -16.09	Yes	****	<0.0001
										WT Plank vs. VirB Plank	-53	-69.91 to -36.09	Yes	****	<0.0001
										WT Plank vs. MxiE Agg	-85.33	-102.2 to -68.42	Yes	****	<0.0001
										WT Plank vs. MxiE Plank	-0.6667	-17.58 to 16.24	No	ns	>0.9999
										WT Plank vs. IcsP Agg	-86.33	-103.2 to -69.42	Yes	****	<0.0001
										WT Plank vs. IcsP Plank	0.3333	-16.58 to 17.24	No	ns	>0.9999
										WT Plank vs. MxiG Agg	-24.67	-41.58 to -7.756	Yes	***	0.0001
										WT Plank vs. MxiG Plank	-61.33	-78.24 to -44.42	Yes	****	<0.0001
										WT Plank vs. IpaD Agg	-56.33	-73.24 to -39.42	Yes	****	<0.0001
										WT Plank vs. IpaD Plank	-29.67	-46.58 to -12.76	Yes	****	<0.0001
										WT Plank vs. IpaB Agg	-82	-98.91 to -65.09	Yes	****	<0.0001
										WT Plank vs. IpaB Plank	-4	-20.91 to 12.91	No	ns	>0.9999
										CFS100 Agg vs. CFS100 Plank	-27.33	-46.86 to -7.807	Yes	***	0.0003
										CFS100 Agg vs. VirF Agg	-3.667	-23.19 to 15.86	No	ns	>0.9999
										CFS100 Agg vs. VirF Plank	-23.67	-43.19 to -4.140	Yes	**	0.004
										CFS100 Agg vs. IcsA Agg	-57	-76.53 to -37.47	Yes	****	<0.0001
										CFS100 Agg vs. IcsA Plank	29.67	10.14 to 49.19	Yes	****	<0.0001
										CFS100 Agg vs. VirB Agg	-3.667	-23.19 to 15.86	No	ns	>0.9999
										CFS100 Agg vs. VirB Plank	-23.67	-43.19 to -4.140	Yes	**	0.004
										CFS100 Agg vs. MxiE Agg	-56	-75.53 to -36.47	Yes	****	<0.0001
										CFS100 Agg vs. MxiE Plank	28.67	9.140 to 48.19	Yes	***	0.0001
										CFS100 Agg vs. IcsP Agg	-57	-76.53 to -37.47	Yes	****	<0.0001
										CFS100 Agg vs. IcsP Plank	29.67	10.14 to 49.19	Yes	****	<0.0001
										CFS100 Agg vs. MxiG Agg	4.667	-14.86 to 24.19	No	ns	>0.9999
										CFS100 Agg vs. MxiG Plank	-32	-51.53 to -12.47	Yes	****	<0.0001
										CFS100 Agg vs. IpaD Agg	-27	-46.53 to -7.473	Yes	***	0.0004
										CFS100 Agg vs. IpaD Plank	-0.3333	-19.86 to 19.19	No	ns	>0.9999
										CFS100 Agg vs. IpaB Agg	-52.67	-72.19 to -33.14	Yes	****	<0.0001
										CFS100 Agg vs. IpaB Plank	25.33	5.807 to 44.86	Yes	**	0.0013
										CFS100 Plank vs. VirF Agg	23.67	4.140 to 43.19	Yes	**	0.004
										CFS100 Plank vs. VirF Plank	3.667	-15.86 to 23.19	No	ns	>0.9999
										CFS100 Plank vs. IcsA Agg	-29.67	-49.19 to -10.14	Yes	****	<0.0001
										CFS100 Plank vs. IcsA Plank	57	37.47 to 76.53	Yes	****	<0.0001
										CFS100 Plank vs. VirB Agg	23.67	4.140 to 43.19	Yes	**	0.004
										CFS100 Plank vs. VirB Plank	3.667	-15.86 to 23.19	No	ns	>0.9999
										CFS100 Plank vs. MxiE Agg	-28.67	-48.19 to -9.140	Yes	***	0.0001
										CFS100 Plank vs. MxiE Plank	56	36.47 to 75.53	Yes	****	<0.0001
										CFS100 Plank vs. IcsP Agg	-29.67	-49.19 to -10.14	Yes	****	<0.0001
										CFS100 Plank vs. IcsP Plank	57	37.47 to 76.53	Yes	****	<0.0001
										CFS100 Plank vs. MxiG Agg	32	12.47 to 51.53	Yes	****	<0.0001
										CFS100 Plank vs. MxiG Plank	-4.667	-24.19 to 14.86	No	ns	>0.9999
										CFS100 Plank vs. IpaD Agg	0.3333	-19.19 to 19.86	No	ns	>0.9999
										CFS100 Plank vs. IpaD Plank	27	7.473 to 46.53	Yes	***	0.0004
										CFS100 Plank vs. IpaB Agg	-25.33	-44.86 to -5.807	Yes	**	0.0013
										CFS100 Plank vs. IpaB Plank	52.67	33.14 to 72.19	Yes	****	<0.0001
										VirF Agg vs. VirF Plank	-20	-39.53 to -0.4734	Yes	*	0.0385
										VirF Agg vs. IcsA Agg	-53.33	-72.86 to -33.81	Yes	****	<0.0001
										VirF Agg vs. IcsA Plank	33.33	13.81 to 52.86	Yes	****	<0.0001
										VirF Agg vs. VirB Agg	0	-19.53 to 19.53	No	ns	>0.9999
										VirF Agg vs. VirB Plank	-20	-39.53 to -0.4734	Yes	*	0.0385
										VirF Agg vs. MxiE Agg	-52.33	-71.86 to -32.81	Yes	****	<0.0001
										VirF Agg vs. MxiE Plank	32.33	12.81 to 51.86	Yes	****	<0.0001
										VirF Agg vs. IcsP Agg	-53.33	-72.86 to -33.81	Yes	****	<0.0001
										VirF Agg vs. IcsP Plank	33.33	13.81 to 52.86	Yes	****	<0.0001
										VirF Agg vs. MxiG Agg	8.333	-11.19 to 27.86	No	ns	0.9901
										VirF Agg vs. MxiG Plank	-28.33	-47.86 to -8.807	Yes	***	0.0001
										VirF Agg vs. IpaD Agg	-23.33	-42.86 to -3.807	Yes	**	0.005
										VirF Agg vs. IpaD Plank	3.333	-16.19 to 22.86	No	ns	>0.9999
										VirF Agg vs. IpaB Agg	-49	-68.53 to -29.47	Yes	****	<0.0001
										VirF Agg vs. IpaB Plank	29	9.473 to 48.53	Yes	****	<0.0001
										VirF Plank vs. IcsA Agg	-33.33	-52.86 to -13.81	Yes	****	<0.0001
										VirF Plank vs. IcsA Plank	53.33	33.81 to 72.86	Yes	****	<0.0001
										VirF Plank vs. VirB Agg	20	0.4734 to 39.53	Yes	*	0.0385
										VirF Plank vs. VirB Plank	0	-19.53 to 19.53	No	ns	>0.9999
										VirF Plank vs. MxiE Agg	-32.33	-51.86 to -12.81	Yes	****	<0.0001
										VirF Plank vs. MxiE Plank	52.33	32.81 to 71.86	Yes	****	<0.0001
										VirF Plank vs. IcsP Agg	-33.33	-52.86 to -13.81	Yes	****	<0.0001
										VirF Plank vs. IcsP Plank	53.33	33.81 to 72.86	Yes	****	<0.0001
										VirF Plank vs. MxiG Agg	28.33	8.807 to 47.86	Yes	***	0.0001
										VirF Plank vs. MxiG Plank	-8.333	-27.86 to 11.19	No	ns	0.9901
										VirF Plank vs. IpaD Agg	-3.333	-22.86 to 16.19	No	ns	>0.9999
										VirF Plank vs. IpaD Plank	23.33	3.807 to 42.86	Yes	**	0.005
										VirF Plank vs. IpaB Agg	-29	-48.53 to -9.473	Yes	****	<0.0001
										VirF Plank vs. IpaB Plank	49	29.47 to 68.53	Yes	****	<0.0001
										IcsA Agg vs. IcsA Plank	86.67	67.14 to 106.2	Yes	****	<0.0001
										IcsA Agg vs. VirB Agg	53.33	33.81 to 72.86	Yes	****	<0.0001
										IcsA Agg vs. VirB Plank	33.33	13.81 to 52.86	Yes	****	<0.0001
										IcsA Agg vs. MxiE Agg	1	-18.53 to 20.53	No	ns	>0.9999
										IcsA Agg vs. MxiE Plank	85.67	66.14 to 105.2	Yes	****	<0.0001
										IcsA Agg vs. IcsP Agg	0	-19.53 to 19.53	No	ns	>0.9999
										IcsA Agg vs. IcsP Plank	86.67	67.14 to 106.2	Yes	****	<0.0001
										IcsA Agg vs. MxiG Agg	61.67	42.14 to 81.19	Yes	****	<0.0001
										IcsA Agg vs. MxiG Plank	25	5.473 to 44.53	Yes	**	0.0016
										IcsA Agg vs. IpaD Agg	30	10.47 to 49.53	Yes	****	<0.0001
										IcsA Agg vs. IpaD Plank	56.67	37.14 to 76.19	Yes	****	<0.0001
										IcsA Agg vs. IpaB Agg	4.333	-15.19 to 23.86	No	ns	>0.9999
										IcsA Agg vs. IpaB Plank	82.33	62.81 to 101.9	Yes	****	<0.0001
										IcsA Plank vs. VirB Agg	-33.33	-52.86 to -13.81	Yes	****	<0.0001
										IcsA Plank vs. VirB Plank	-53.33	-72.86 to -33.81	Yes	****	<0.0001
										IcsA Plank vs. MxiE Agg	-85.67	-105.2 to -66.14	Yes	****	<0.0001
										IcsA Plank vs. MxiE Plank	-1	-20.53 to 18.53	No	ns	>0.9999
										IcsA Plank vs. IcsP Agg	-86.67	-106.2 to -67.14	Yes	****	<0.0001
										IcsA Plank vs. IcsP Plank	-7.105e-15	-19.53 to 19.53	No	ns	>0.9999
										IcsA Plank vs. MxiG Agg	-25	-44.53 to -5.473	Yes	**	0.0016
										IcsA Plank vs. MxiG Plank	-61.67	-81.19 to -42.14	Yes	****	<0.0001
										IcsA Plank vs. IpaD Agg	-56.67	-76.19 to -37.14	Yes	****	<0.0001
										IcsA Plank vs. IpaD Plank	-30	-49.53 to -10.47	Yes	****	<0.0001
										IcsA Plank vs. IpaB Agg	-82.33	-101.9 to -62.81	Yes	****	<0.0001
										IcsA Plank vs. IpaB Plank	-4.333	-23.86 to 15.19	No	ns	>0.9999
										VirB Agg vs. VirB Plank	-20	-39.53 to -0.4734	Yes	*	0.0385
										VirB Agg vs. MxiE Agg	-52.33	-71.86 to -32.81	Yes	****	<0.0001
										VirB Agg vs. MxiE Plank	32.33	12.81 to 51.86	Yes	****	<0.0001
										VirB Agg vs. IcsP Agg	-53.33	-72.86 to -33.81	Yes	****	<0.0001
										VirB Agg vs. IcsP Plank	33.33	13.81 to 52.86	Yes	****	<0.0001
										VirB Agg vs. MxiG Agg	8.333	-11.19 to 27.86	No	ns	0.9901
										VirB Agg vs. MxiG Plank	-28.33	-47.86 to -8.807	Yes	***	0.0001
										VirB Agg vs. IpaD Agg	-23.33	-42.86 to -3.807	Yes	**	0.005
										VirB Agg vs. IpaD Plank	3.333	-16.19 to 22.86	No	ns	>0.9999
										VirB Agg vs. IpaB Agg	-49	-68.53 to -29.47	Yes	****	<0.0001
										VirB Agg vs. IpaB Plank	29	9.473 to 48.53	Yes	****	<0.0001
										VirB Plank vs. MxiE Agg	-32.33	-51.86 to -12.81	Yes	****	<0.0001
										VirB Plank vs. MxiE Plank	52.33	32.81 to 71.86	Yes	****	<0.0001
										VirB Plank vs. IcsP Agg	-33.33	-52.86 to -13.81	Yes	****	<0.0001
										VirB Plank vs. IcsP Plank	53.33	33.81 to 72.86	Yes	****	<0.0001
										VirB Plank vs. MxiG Agg	28.33	8.807 to 47.86	Yes	***	0.0001
										VirB Plank vs. MxiG Plank	-8.333	-27.86 to 11.19	No	ns	0.9901
										VirB Plank vs. IpaD Agg	-3.333	-22.86 to 16.19	No	ns	>0.9999
										VirB Plank vs. IpaD Plank	23.33	3.807 to 42.86	Yes	**	0.005
										VirB Plank vs. IpaB Agg	-29	-48.53 to -9.473	Yes	****	<0.0001
										VirB Plank vs. IpaB Plank	49	29.47 to 68.53	Yes	****	<0.0001
										MxiE Agg vs. MxiE Plank	84.67	65.14 to 104.2	Yes	****	<0.0001
										MxiE Agg vs. IcsP Agg	-1	-20.53 to 18.53	No	ns	>0.9999
										MxiE Agg vs. IcsP Plank	85.67	66.14 to 105.2	Yes	****	<0.0001
										MxiE Agg vs. MxiG Agg	60.67	41.14 to 80.19	Yes	****	<0.0001
										MxiE Agg vs. MxiG Plank	24	4.473 to 43.53	Yes	**	0.0032
										MxiE Agg vs. IpaD Agg	29	9.473 to 48.53	Yes	****	<0.0001
										MxiE Agg vs. IpaD Plank	55.67	36.14 to 75.19	Yes	****	<0.0001
										MxiE Agg vs. IpaB Agg	3.333	-16.19 to 22.86	No	ns	>0.9999
										MxiE Agg vs. IpaB Plank	81.33	61.81 to 100.9	Yes	****	<0.0001
										MxiE Plank vs. IcsP Agg	-85.67	-105.2 to -66.14	Yes	****	<0.0001
										MxiE Plank vs. IcsP Plank	1	-18.53 to 20.53	No	ns	>0.9999
										MxiE Plank vs. MxiG Agg	-24	-43.53 to -4.473	Yes	**	0.0032
										MxiE Plank vs. MxiG Plank	-60.67	-80.19 to -41.14	Yes	****	<0.0001
										MxiE Plank vs. IpaD Agg	-55.67	-75.19 to -36.14	Yes	****	<0.0001
										MxiE Plank vs. IpaD Plank	-29	-48.53 to -9.473	Yes	****	<0.0001
										MxiE Plank vs. IpaB Agg	-81.33	-100.9 to -61.81	Yes	****	<0.0001
										MxiE Plank vs. IpaB Plank	-3.333	-22.86 to 16.19	No	ns	>0.9999
										IcsP Agg vs. IcsP Plank	86.67	67.14 to 106.2	Yes	****	<0.0001
										IcsP Agg vs. MxiG Agg	61.67	42.14 to 81.19	Yes	****	<0.0001
										IcsP Agg vs. MxiG Plank	25	5.473 to 44.53	Yes	**	0.0016
										IcsP Agg vs. IpaD Agg	30	10.47 to 49.53	Yes	****	<0.0001
										IcsP Agg vs. IpaD Plank	56.67	37.14 to 76.19	Yes	****	<0.0001
										IcsP Agg vs. IpaB Agg	4.333	-15.19 to 23.86	No	ns	>0.9999
										IcsP Agg vs. IpaB Plank	82.33	62.81 to 101.9	Yes	****	<0.0001
										IcsP Plank vs. MxiG Agg	-25	-44.53 to -5.473	Yes	**	0.0016
										IcsP Plank vs. MxiG Plank	-61.67	-81.19 to -42.14	Yes	****	<0.0001
										IcsP Plank vs. IpaD Agg	-56.67	-76.19 to -37.14	Yes	****	<0.0001
										IcsP Plank vs. IpaD Plank	-30	-49.53 to -10.47	Yes	****	<0.0001
										IcsP Plank vs. IpaB Agg	-82.33	-101.9 to -62.81	Yes	****	<0.0001
										IcsP Plank vs. IpaB Plank	-4.333	-23.86 to 15.19	No	ns	>0.9999
										MxiG Agg vs. MxiG Plank	-36.67	-56.19 to -17.14	Yes	****	<0.0001
										MxiG Agg vs. IpaD Agg	-31.67	-51.19 to -12.14	Yes	****	<0.0001
										MxiG Agg vs. IpaD Plank	-5	-24.53 to 14.53	No	ns	>0.9999
										MxiG Agg vs. IpaB Agg	-57.33	-76.86 to -37.81	Yes	****	<0.0001
										MxiG Agg vs. IpaB Plank	20.67	1.140 to 40.19	Yes	*	0.0263
										MxiG Plank vs. IpaD Agg	5	-14.53 to 24.53	No	ns	>0.9999
										MxiG Plank vs. IpaD Plank	31.67	12.14 to 51.19	Yes	****	<0.0001
										MxiG Plank vs. IpaB Agg	-20.67	-40.19 to -1.140	Yes	*	0.0263
										MxiG Plank vs. IpaB Plank	57.33	37.81 to 76.86	Yes	****	<0.0001
										IpaD Agg vs. IpaD Plank	26.67	7.140 to 46.19	Yes	***	0.0005
										IpaD Agg vs. IpaB Agg	-25.67	-45.19 to -6.140	Yes	**	0.001
										IpaD Agg vs. IpaB Plank	52.33	32.81 to 71.86	Yes	****	<0.0001
										IpaD Plank vs. IpaB Agg	-52.33	-71.86 to -32.81	Yes	****	<0.0001
										IpaD Plank vs. IpaB Plank	25.67	6.140 to 45.19	Yes	**	0.001
										IpaB Agg vs. IpaB Plank	78	58.47 to 97.53	Yes	****	<0.0001
										Test details	Predicted (LS) mean 1	Predicted (LS) mean 2	Predicted (LS) mean diff.	SE of diff.	N1	N2	q	DF
										-
										WT Agg vs. WT Plank	34.5	65.5	-31	3.784	6	6	11.59	92
										WT Agg vs. CFS100 Agg	34.5	28	6.5	4.634	6	3	1.984	92
										WT Agg vs. CFS100 Plank	34.5	72	-37.5	4.634	6	3	11.44	92
										WT Agg vs. VirF Agg	34.5	35.67	-1.167	4.634	6	3	0.3561	92
										WT Agg vs. VirF Plank	34.5	64.33	-29.83	4.634	6	3	9.105	92
										WT Agg vs. IcsA Agg	34.5	28.67	5.833	4.634	6	3	1.78	92
										WT Agg vs. IcsA Plank	34.5	71.33	-36.83	4.634	6	3	11.24	92
										WT Agg vs. VirB Agg	34.5	31.33	3.167	4.634	6	3	0.9664	92
										WT Agg vs. VirB Plank	34.5	68.67	-34.17	4.634	6	3	10.43	92
										WT Agg vs. MxiE Agg	34.5	30	4.5	4.634	6	3	1.373	92
										WT Agg vs. MxiE Plank	34.5	70	-35.5	4.634	6	3	10.83	92
										WT Agg vs. IcsP Agg	34.5	37	-2.5	4.634	6	3	0.763	92
										WT Agg vs. IcsP Plank	34.5	63	-28.5	4.634	6	3	8.698	92
										WT Agg vs. MxiG Agg	34.5	32.67	1.833	4.634	6	3	0.5595	92
										WT Agg vs. MxiG Plank	34.5	67.33	-32.83	4.634	6	3	10.02	92
										WT Agg vs. IpaD Agg	34.5	33.67	0.8333	4.634	6	3	0.2543	92
										WT Agg vs. IpaD Plank	34.5	66.33	-31.83	4.634	6	3	9.715	92
										WT Agg vs. IpaB Agg	34.5	69.33	-34.83	4.634	6	3	10.63	92
										WT Agg vs. IpaB Plank	34.5	30.67	3.833	4.634	6	3	1.17	92
										WT Plank vs. CFS100 Agg	65.5	28	37.5	4.634	6	3	11.44	92
										WT Plank vs. CFS100 Plank	65.5	72	-6.5	4.634	6	3	1.984	92
										WT Plank vs. VirF Agg	65.5	35.67	29.83	4.634	6	3	9.105	92
										WT Plank vs. VirF Plank	65.5	64.33	1.167	4.634	6	3	0.3561	92
										WT Plank vs. IcsA Agg	65.5	28.67	36.83	4.634	6	3	11.24	92
										WT Plank vs. IcsA Plank	65.5	71.33	-5.833	4.634	6	3	1.78	92
										WT Plank vs. VirB Agg	65.5	31.33	34.17	4.634	6	3	10.43	92
										WT Plank vs. VirB Plank	65.5	68.67	-3.167	4.634	6	3	0.9664	92
										WT Plank vs. MxiE Agg	65.5	30	35.5	4.634	6	3	10.83	92
										WT Plank vs. MxiE Plank	65.5	70	-4.5	4.634	6	3	1.373	92
										WT Plank vs. IcsP Agg	65.5	37	28.5	4.634	6	3	8.698	92
										WT Plank vs. IcsP Plank	65.5	63	2.5	4.634	6	3	0.763	92
										WT Plank vs. MxiG Agg	65.5	32.67	32.83	4.634	6	3	10.02	92
										WT Plank vs. MxiG Plank	65.5	67.33	-1.833	4.634	6	3	0.5595	92
										WT Plank vs. IpaD Agg	65.5	33.67	31.83	4.634	6	3	9.715	92
										WT Plank vs. IpaD Plank	65.5	66.33	-0.8333	4.634	6	3	0.2543	92
										WT Plank vs. IpaB Agg	65.5	69.33	-3.833	4.634	6	3	1.17	92
										WT Plank vs. IpaB Plank	65.5	30.67	34.83	4.634	6	3	10.63	92
										CFS100 Agg vs. CFS100 Plank	28	72	-44	5.351	3	3	11.63	92
										CFS100 Agg vs. VirF Agg	28	35.67	-7.667	5.351	3	3	2.026	92
										CFS100 Agg vs. VirF Plank	28	64.33	-36.33	5.351	3	3	9.603	92
										CFS100 Agg vs. IcsA Agg	28	28.67	-0.6667	5.351	3	3	0.1762	92
										CFS100 Agg vs. IcsA Plank	28	71.33	-43.33	5.351	3	3	11.45	92
										CFS100 Agg vs. VirB Agg	28	31.33	-3.333	5.351	3	3	0.881	92
										CFS100 Agg vs. VirB Plank	28	68.67	-40.67	5.351	3	3	10.75	92
										CFS100 Agg vs. MxiE Agg	28	30	-2	5.351	3	3	0.5286	92
										CFS100 Agg vs. MxiE Plank	28	70	-42	5.351	3	3	11.1	92
										CFS100 Agg vs. IcsP Agg	28	37	-9	5.351	3	3	2.379	92
										CFS100 Agg vs. IcsP Plank	28	63	-35	5.351	3	3	9.251	92
										CFS100 Agg vs. MxiG Agg	28	32.67	-4.667	5.351	3	3	1.233	92
										CFS100 Agg vs. MxiG Plank	28	67.33	-39.33	5.351	3	3	10.4	92
										CFS100 Agg vs. IpaD Agg	28	33.67	-5.667	5.351	3	3	1.498	92
										CFS100 Agg vs. IpaD Plank	28	66.33	-38.33	5.351	3	3	10.13	92
										CFS100 Agg vs. IpaB Agg	28	69.33	-41.33	5.351	3	3	10.92	92
										CFS100 Agg vs. IpaB Plank	28	30.67	-2.667	5.351	3	3	0.7048	92
										CFS100 Plank vs. VirF Agg	72	35.67	36.33	5.351	3	3	9.603	92
										CFS100 Plank vs. VirF Plank	72	64.33	7.667	5.351	3	3	2.026	92
										CFS100 Plank vs. IcsA Agg	72	28.67	43.33	5.351	3	3	11.45	92
										CFS100 Plank vs. IcsA Plank	72	71.33	0.6667	5.351	3	3	0.1762	92
										CFS100 Plank vs. VirB Agg	72	31.33	40.67	5.351	3	3	10.75	92
										CFS100 Plank vs. VirB Plank	72	68.67	3.333	5.351	3	3	0.881	92
										CFS100 Plank vs. MxiE Agg	72	30	42	5.351	3	3	11.1	92
										CFS100 Plank vs. MxiE Plank	72	70	2	5.351	3	3	0.5286	92
										CFS100 Plank vs. IcsP Agg	72	37	35	5.351	3	3	9.251	92
										CFS100 Plank vs. IcsP Plank	72	63	9	5.351	3	3	2.379	92
										CFS100 Plank vs. MxiG Agg	72	32.67	39.33	5.351	3	3	10.4	92
										CFS100 Plank vs. MxiG Plank	72	67.33	4.667	5.351	3	3	1.233	92
										CFS100 Plank vs. IpaD Agg	72	33.67	38.33	5.351	3	3	10.13	92
										CFS100 Plank vs. IpaD Plank	72	66.33	5.667	5.351	3	3	1.498	92
										CFS100 Plank vs. IpaB Agg	72	69.33	2.667	5.351	3	3	0.7048	92
										CFS100 Plank vs. IpaB Plank	72	30.67	41.33	5.351	3	3	10.92	92
										VirF Agg vs. VirF Plank	35.67	64.33	-28.67	5.351	3	3	7.577	92
										VirF Agg vs. IcsA Agg	35.67	28.67	7	5.351	3	3	1.85	92
										VirF Agg vs. IcsA Plank	35.67	71.33	-35.67	5.351	3	3	9.427	92
										VirF Agg vs. VirB Agg	35.67	31.33	4.333	5.351	3	3	1.145	92
										VirF Agg vs. VirB Plank	35.67	68.67	-33	5.351	3	3	8.722	92
										VirF Agg vs. MxiE Agg	35.67	30	5.667	5.351	3	3	1.498	92
										VirF Agg vs. MxiE Plank	35.67	70	-34.33	5.351	3	3	9.074	92
										VirF Agg vs. IcsP Agg	35.67	37	-1.333	5.351	3	3	0.3524	92
										VirF Agg vs. IcsP Plank	35.67	63	-27.33	5.351	3	3	7.224	92
										VirF Agg vs. MxiG Agg	35.67	32.67	3	5.351	3	3	0.7929	92
										VirF Agg vs. MxiG Plank	35.67	67.33	-31.67	5.351	3	3	8.37	92
										VirF Agg vs. IpaD Agg	35.67	33.67	2	5.351	3	3	0.5286	92
										VirF Agg vs. IpaD Plank	35.67	66.33	-30.67	5.351	3	3	8.105	92
										VirF Agg vs. IpaB Agg	35.67	69.33	-33.67	5.351	3	3	8.898	92
										VirF Agg vs. IpaB Plank	35.67	30.67	5	5.351	3	3	1.322	92
										VirF Plank vs. IcsA Agg	64.33	28.67	35.67	5.351	3	3	9.427	92
										VirF Plank vs. IcsA Plank	64.33	71.33	-7	5.351	3	3	1.85	92
										VirF Plank vs. VirB Agg	64.33	31.33	33	5.351	3	3	8.722	92
										VirF Plank vs. VirB Plank	64.33	68.67	-4.333	5.351	3	3	1.145	92
										VirF Plank vs. MxiE Agg	64.33	30	34.33	5.351	3	3	9.074	92
										VirF Plank vs. MxiE Plank	64.33	70	-5.667	5.351	3	3	1.498	92
										VirF Plank vs. IcsP Agg	64.33	37	27.33	5.351	3	3	7.224	92
										VirF Plank vs. IcsP Plank	64.33	63	1.333	5.351	3	3	0.3524	92
										VirF Plank vs. MxiG Agg	64.33	32.67	31.67	5.351	3	3	8.37	92
										VirF Plank vs. MxiG Plank	64.33	67.33	-3	5.351	3	3	0.7929	92
										VirF Plank vs. IpaD Agg	64.33	33.67	30.67	5.351	3	3	8.105	92
										VirF Plank vs. IpaD Plank	64.33	66.33	-2	5.351	3	3	0.5286	92
										VirF Plank vs. IpaB Agg	64.33	69.33	-5	5.351	3	3	1.322	92
										VirF Plank vs. IpaB Plank	64.33	30.67	33.67	5.351	3	3	8.898	92
										IcsA Agg vs. IcsA Plank	28.67	71.33	-42.67	5.351	3	3	11.28	92
										IcsA Agg vs. VirB Agg	28.67	31.33	-2.667	5.351	3	3	0.7048	92
										IcsA Agg vs. VirB Plank	28.67	68.67	-40	5.351	3	3	10.57	92
										IcsA Agg vs. MxiE Agg	28.67	30	-1.333	5.351	3	3	0.3524	92
										IcsA Agg vs. MxiE Plank	28.67	70	-41.33	5.351	3	3	10.92	92
										IcsA Agg vs. IcsP Agg	28.67	37	-8.333	5.351	3	3	2.203	92
										IcsA Agg vs. IcsP Plank	28.67	63	-34.33	5.351	3	3	9.074	92
										IcsA Agg vs. MxiG Agg	28.67	32.67	-4	5.351	3	3	1.057	92
										IcsA Agg vs. MxiG Plank	28.67	67.33	-38.67	5.351	3	3	10.22	92
										IcsA Agg vs. IpaD Agg	28.67	33.67	-5	5.351	3	3	1.322	92
										IcsA Agg vs. IpaD Plank	28.67	66.33	-37.67	5.351	3	3	9.955	92
										IcsA Agg vs. IpaB Agg	28.67	69.33	-40.67	5.351	3	3	10.75	92
										IcsA Agg vs. IpaB Plank	28.67	30.67	-2	5.351	3	3	0.5286	92
										IcsA Plank vs. VirB Agg	71.33	31.33	40	5.351	3	3	10.57	92
										IcsA Plank vs. VirB Plank	71.33	68.67	2.667	5.351	3	3	0.7048	92
										IcsA Plank vs. MxiE Agg	71.33	30	41.33	5.351	3	3	10.92	92
										IcsA Plank vs. MxiE Plank	71.33	70	1.333	5.351	3	3	0.3524	92
										IcsA Plank vs. IcsP Agg	71.33	37	34.33	5.351	3	3	9.074	92
										IcsA Plank vs. IcsP Plank	71.33	63	8.333	5.351	3	3	2.203	92
										IcsA Plank vs. MxiG Agg	71.33	32.67	38.67	5.351	3	3	10.22	92
										IcsA Plank vs. MxiG Plank	71.33	67.33	4	5.351	3	3	1.057	92
										IcsA Plank vs. IpaD Agg	71.33	33.67	37.67	5.351	3	3	9.955	92
										IcsA Plank vs. IpaD Plank	71.33	66.33	5	5.351	3	3	1.322	92
										IcsA Plank vs. IpaB Agg	71.33	69.33	2	5.351	3	3	0.5286	92
										IcsA Plank vs. IpaB Plank	71.33	30.67	40.67	5.351	3	3	10.75	92
										VirB Agg vs. VirB Plank	31.33	68.67	-37.33	5.351	3	3	9.867	92
										VirB Agg vs. MxiE Agg	31.33	30	1.333	5.351	3	3	0.3524	92
										VirB Agg vs. MxiE Plank	31.33	70	-38.67	5.351	3	3	10.22	92
										VirB Agg vs. IcsP Agg	31.33	37	-5.667	5.351	3	3	1.498	92
										VirB Agg vs. IcsP Plank	31.33	63	-31.67	5.351	3	3	8.37	92
										VirB Agg vs. MxiG Agg	31.33	32.67	-1.333	5.351	3	3	0.3524	92
										VirB Agg vs. MxiG Plank	31.33	67.33	-36	5.351	3	3	9.515	92
										VirB Agg vs. IpaD Agg	31.33	33.67	-2.333	5.351	3	3	0.6167	92
										VirB Agg vs. IpaD Plank	31.33	66.33	-35	5.351	3	3	9.251	92
										VirB Agg vs. IpaB Agg	31.33	69.33	-38	5.351	3	3	10.04	92
										VirB Agg vs. IpaB Plank	31.33	30.67	0.6667	5.351	3	3	0.1762	92
										VirB Plank vs. MxiE Agg	68.67	30	38.67	5.351	3	3	10.22	92
										VirB Plank vs. MxiE Plank	68.67	70	-1.333	5.351	3	3	0.3524	92
										VirB Plank vs. IcsP Agg	68.67	37	31.67	5.351	3	3	8.37	92
										VirB Plank vs. IcsP Plank	68.67	63	5.667	5.351	3	3	1.498	92
										VirB Plank vs. MxiG Agg	68.67	32.67	36	5.351	3	3	9.515	92
										VirB Plank vs. MxiG Plank	68.67	67.33	1.333	5.351	3	3	0.3524	92
										VirB Plank vs. IpaD Agg	68.67	33.67	35	5.351	3	3	9.251	92
										VirB Plank vs. IpaD Plank	68.67	66.33	2.333	5.351	3	3	0.6167	92
										VirB Plank vs. IpaB Agg	68.67	69.33	-0.6667	5.351	3	3	0.1762	92
										VirB Plank vs. IpaB Plank	68.67	30.67	38	5.351	3	3	10.04	92
										MxiE Agg vs. MxiE Plank	30	70	-40	5.351	3	3	10.57	92
										MxiE Agg vs. IcsP Agg	30	37	-7	5.351	3	3	1.85	92
										MxiE Agg vs. IcsP Plank	30	63	-33	5.351	3	3	8.722	92
										MxiE Agg vs. MxiG Agg	30	32.67	-2.667	5.351	3	3	0.7048	92
										MxiE Agg vs. MxiG Plank	30	67.33	-37.33	5.351	3	3	9.867	92
										MxiE Agg vs. IpaD Agg	30	33.67	-3.667	5.351	3	3	0.9691	92
										MxiE Agg vs. IpaD Plank	30	66.33	-36.33	5.351	3	3	9.603	92
										MxiE Agg vs. IpaB Agg	30	69.33	-39.33	5.351	3	3	10.4	92
										MxiE Agg vs. IpaB Plank	30	30.67	-0.6667	5.351	3	3	0.1762	92
										MxiE Plank vs. IcsP Agg	70	37	33	5.351	3	3	8.722	92
										MxiE Plank vs. IcsP Plank	70	63	7	5.351	3	3	1.85	92
										MxiE Plank vs. MxiG Agg	70	32.67	37.33	5.351	3	3	9.867	92
										MxiE Plank vs. MxiG Plank	70	67.33	2.667	5.351	3	3	0.7048	92
										MxiE Plank vs. IpaD Agg	70	33.67	36.33	5.351	3	3	9.603	92
										MxiE Plank vs. IpaD Plank	70	66.33	3.667	5.351	3	3	0.9691	92
										MxiE Plank vs. IpaB Agg	70	69.33	0.6667	5.351	3	3	0.1762	92
										MxiE Plank vs. IpaB Plank	70	30.67	39.33	5.351	3	3	10.4	92
										IcsP Agg vs. IcsP Plank	37	63	-26	5.351	3	3	6.872	92
										IcsP Agg vs. MxiG Agg	37	32.67	4.333	5.351	3	3	1.145	92
										IcsP Agg vs. MxiG Plank	37	67.33	-30.33	5.351	3	3	8.017	92
										IcsP Agg vs. IpaD Agg	37	33.67	3.333	5.351	3	3	0.881	92
										IcsP Agg vs. IpaD Plank	37	66.33	-29.33	5.351	3	3	7.753	92
										IcsP Agg vs. IpaB Agg	37	69.33	-32.33	5.351	3	3	8.546	92
										IcsP Agg vs. IpaB Plank	37	30.67	6.333	5.351	3	3	1.674	92
										IcsP Plank vs. MxiG Agg	63	32.67	30.33	5.351	3	3	8.017	92
										IcsP Plank vs. MxiG Plank	63	67.33	-4.333	5.351	3	3	1.145	92
										IcsP Plank vs. IpaD Agg	63	33.67	29.33	5.351	3	3	7.753	92
										IcsP Plank vs. IpaD Plank	63	66.33	-3.333	5.351	3	3	0.881	92
										IcsP Plank vs. IpaB Agg	63	69.33	-6.333	5.351	3	3	1.674	92
										IcsP Plank vs. IpaB Plank	63	30.67	32.33	5.351	3	3	8.546	92
										MxiG Agg vs. MxiG Plank	32.67	67.33	-34.67	5.351	3	3	9.162	92
										MxiG Agg vs. IpaD Agg	32.67	33.67	-1	5.351	3	3	0.2643	92
										MxiG Agg vs. IpaD Plank	32.67	66.33	-33.67	5.351	3	3	8.898	92
										MxiG Agg vs. IpaB Agg	32.67	69.33	-36.67	5.351	3	3	9.691	92
										MxiG Agg vs. IpaB Plank	32.67	30.67	2	5.351	3	3	0.5286	92
										MxiG Plank vs. IpaD Agg	67.33	33.67	33.67	5.351	3	3	8.898	92
										MxiG Plank vs. IpaD Plank	67.33	66.33	1	5.351	3	3	0.2643	92
										MxiG Plank vs. IpaB Agg	67.33	69.33	-2	5.351	3	3	0.5286	92
										MxiG Plank vs. IpaB Plank	67.33	30.67	36.67	5.351	3	3	9.691	92
										IpaD Agg vs. IpaD Plank	33.67	66.33	-32.67	5.351	3	3	8.634	92
										IpaD Agg vs. IpaB Agg	33.67	69.33	-35.67	5.351	3	3	9.427	92
										IpaD Agg vs. IpaB Plank	33.67	30.67	3	5.351	3	3	0.7929	92
										IpaD Plank vs. IpaB Agg	66.33	69.33	-3	5.351	3	3	0.7929	92
										IpaD Plank vs. IpaB Plank	66.33	30.67	35.67	5.351	3	3	9.427	92
										IpaB Agg vs. IpaB Plank	69.33	30.67	38.67	5.351	3	3	10.22	92
										LCA
										WT Agg vs. WT Plank	93	7	86	3.784	6	6	32.15	92
										WT Agg vs. CFS100 Agg	93	36.33	56.67	4.634	6	3	17.29	92
										WT Agg vs. CFS100 Plank	93	63.67	29.33	4.634	6	3	8.952	92
										WT Agg vs. VirF Agg	93	40	53	4.634	6	3	16.18	92
										WT Agg vs. VirF Plank	93	60	33	4.634	6	3	10.07	92
										WT Agg vs. IcsA Agg	93	93.33	-0.3333	4.634	6	3	0.1017	92
										WT Agg vs. IcsA Plank	93	6.667	86.33	4.634	6	3	26.35	92
										WT Agg vs. VirB Agg	93	40	53	4.634	6	3	16.18	92
										WT Agg vs. VirB Plank	93	60	33	4.634	6	3	10.07	92
										WT Agg vs. MxiE Agg	93	92.33	0.6667	4.634	6	3	0.2035	92
										WT Agg vs. MxiE Plank	93	7.667	85.33	4.634	6	3	26.04	92
										WT Agg vs. IcsP Agg	93	93.33	-0.3333	4.634	6	3	0.1017	92
										WT Agg vs. IcsP Plank	93	6.667	86.33	4.634	6	3	26.35	92
										WT Agg vs. MxiG Agg	93	31.67	61.33	4.634	6	3	18.72	92
										WT Agg vs. MxiG Plank	93	68.33	24.67	4.634	6	3	7.528	92
										WT Agg vs. IpaD Agg	93	63.33	29.67	4.634	6	3	9.054	92
										WT Agg vs. IpaD Plank	93	36.67	56.33	4.634	6	3	17.19	92
										WT Agg vs. IpaB Agg	93	89	4	4.634	6	3	1.221	92
										WT Agg vs. IpaB Plank	93	11	82	4.634	6	3	25.03	92
										WT Plank vs. CFS100 Agg	7	36.33	-29.33	4.634	6	3	8.952	92
										WT Plank vs. CFS100 Plank	7	63.67	-56.67	4.634	6	3	17.29	92
										WT Plank vs. VirF Agg	7	40	-33	4.634	6	3	10.07	92
										WT Plank vs. VirF Plank	7	60	-53	4.634	6	3	16.18	92
										WT Plank vs. IcsA Agg	7	93.33	-86.33	4.634	6	3	26.35	92
										WT Plank vs. IcsA Plank	7	6.667	0.3333	4.634	6	3	0.1017	92
										WT Plank vs. VirB Agg	7	40	-33	4.634	6	3	10.07	92
										WT Plank vs. VirB Plank	7	60	-53	4.634	6	3	16.18	92
										WT Plank vs. MxiE Agg	7	92.33	-85.33	4.634	6	3	26.04	92
										WT Plank vs. MxiE Plank	7	7.667	-0.6667	4.634	6	3	0.2035	92
										WT Plank vs. IcsP Agg	7	93.33	-86.33	4.634	6	3	26.35	92
										WT Plank vs. IcsP Plank	7	6.667	0.3333	4.634	6	3	0.1017	92
										WT Plank vs. MxiG Agg	7	31.67	-24.67	4.634	6	3	7.528	92
										WT Plank vs. MxiG Plank	7	68.33	-61.33	4.634	6	3	18.72	92
										WT Plank vs. IpaD Agg	7	63.33	-56.33	4.634	6	3	17.19	92
										WT Plank vs. IpaD Plank	7	36.67	-29.67	4.634	6	3	9.054	92
										WT Plank vs. IpaB Agg	7	89	-82	4.634	6	3	25.03	92
										WT Plank vs. IpaB Plank	7	11	-4	4.634	6	3	1.221	92
										CFS100 Agg vs. CFS100 Plank	36.33	63.67	-27.33	5.351	3	3	7.224	92
										CFS100 Agg vs. VirF Agg	36.33	40	-3.667	5.351	3	3	0.9691	92
										CFS100 Agg vs. VirF Plank	36.33	60	-23.67	5.351	3	3	6.255	92
										CFS100 Agg vs. IcsA Agg	36.33	93.33	-57	5.351	3	3	15.07	92
										CFS100 Agg vs. IcsA Plank	36.33	6.667	29.67	5.351	3	3	7.841	92
										CFS100 Agg vs. VirB Agg	36.33	40	-3.667	5.351	3	3	0.9691	92
										CFS100 Agg vs. VirB Plank	36.33	60	-23.67	5.351	3	3	6.255	92
										CFS100 Agg vs. MxiE Agg	36.33	92.33	-56	5.351	3	3	14.8	92
										CFS100 Agg vs. MxiE Plank	36.33	7.667	28.67	5.351	3	3	7.577	92
										CFS100 Agg vs. IcsP Agg	36.33	93.33	-57	5.351	3	3	15.07	92
										CFS100 Agg vs. IcsP Plank	36.33	6.667	29.67	5.351	3	3	7.841	92
										CFS100 Agg vs. MxiG Agg	36.33	31.67	4.667	5.351	3	3	1.233	92
										CFS100 Agg vs. MxiG Plank	36.33	68.33	-32	5.351	3	3	8.458	92
										CFS100 Agg vs. IpaD Agg	36.33	63.33	-27	5.351	3	3	7.136	92
										CFS100 Agg vs. IpaD Plank	36.33	36.67	-0.3333	5.351	3	3	0.0881	92
										CFS100 Agg vs. IpaB Agg	36.33	89	-52.67	5.351	3	3	13.92	92
										CFS100 Agg vs. IpaB Plank	36.33	11	25.33	5.351	3	3	6.696	92
										CFS100 Plank vs. VirF Agg	63.67	40	23.67	5.351	3	3	6.255	92
										CFS100 Plank vs. VirF Plank	63.67	60	3.667	5.351	3	3	0.9691	92
										CFS100 Plank vs. IcsA Agg	63.67	93.33	-29.67	5.351	3	3	7.841	92
										CFS100 Plank vs. IcsA Plank	63.67	6.667	57	5.351	3	3	15.07	92
										CFS100 Plank vs. VirB Agg	63.67	40	23.67	5.351	3	3	6.255	92
										CFS100 Plank vs. VirB Plank	63.67	60	3.667	5.351	3	3	0.9691	92
										CFS100 Plank vs. MxiE Agg	63.67	92.33	-28.67	5.351	3	3	7.577	92
										CFS100 Plank vs. MxiE Plank	63.67	7.667	56	5.351	3	3	14.8	92
										CFS100 Plank vs. IcsP Agg	63.67	93.33	-29.67	5.351	3	3	7.841	92
										CFS100 Plank vs. IcsP Plank	63.67	6.667	57	5.351	3	3	15.07	92
										CFS100 Plank vs. MxiG Agg	63.67	31.67	32	5.351	3	3	8.458	92
										CFS100 Plank vs. MxiG Plank	63.67	68.33	-4.667	5.351	3	3	1.233	92
										CFS100 Plank vs. IpaD Agg	63.67	63.33	0.3333	5.351	3	3	0.0881	92
										CFS100 Plank vs. IpaD Plank	63.67	36.67	27	5.351	3	3	7.136	92
										CFS100 Plank vs. IpaB Agg	63.67	89	-25.33	5.351	3	3	6.696	92
										CFS100 Plank vs. IpaB Plank	63.67	11	52.67	5.351	3	3	13.92	92
										VirF Agg vs. VirF Plank	40	60	-20	5.351	3	3	5.286	92
										VirF Agg vs. IcsA Agg	40	93.33	-53.33	5.351	3	3	14.1	92
										VirF Agg vs. IcsA Plank	40	6.667	33.33	5.351	3	3	8.81	92
										VirF Agg vs. VirB Agg	40	40	0	5.351	3	3	0	92
										VirF Agg vs. VirB Plank	40	60	-20	5.351	3	3	5.286	92
										VirF Agg vs. MxiE Agg	40	92.33	-52.33	5.351	3	3	13.83	92
										VirF Agg vs. MxiE Plank	40	7.667	32.33	5.351	3	3	8.546	92
										VirF Agg vs. IcsP Agg	40	93.33	-53.33	5.351	3	3	14.1	92
										VirF Agg vs. IcsP Plank	40	6.667	33.33	5.351	3	3	8.81	92
										VirF Agg vs. MxiG Agg	40	31.67	8.333	5.351	3	3	2.203	92
										VirF Agg vs. MxiG Plank	40	68.33	-28.33	5.351	3	3	7.489	92
										VirF Agg vs. IpaD Agg	40	63.33	-23.33	5.351	3	3	6.167	92
										VirF Agg vs. IpaD Plank	40	36.67	3.333	5.351	3	3	0.881	92
										VirF Agg vs. IpaB Agg	40	89	-49	5.351	3	3	12.95	92
										VirF Agg vs. IpaB Plank	40	11	29	5.351	3	3	7.665	92
										VirF Plank vs. IcsA Agg	60	93.33	-33.33	5.351	3	3	8.81	92
										VirF Plank vs. IcsA Plank	60	6.667	53.33	5.351	3	3	14.1	92
										VirF Plank vs. VirB Agg	60	40	20	5.351	3	3	5.286	92
										VirF Plank vs. VirB Plank	60	60	0	5.351	3	3	0	92
										VirF Plank vs. MxiE Agg	60	92.33	-32.33	5.351	3	3	8.546	92
										VirF Plank vs. MxiE Plank	60	7.667	52.33	5.351	3	3	13.83	92
										VirF Plank vs. IcsP Agg	60	93.33	-33.33	5.351	3	3	8.81	92
										VirF Plank vs. IcsP Plank	60	6.667	53.33	5.351	3	3	14.1	92
										VirF Plank vs. MxiG Agg	60	31.67	28.33	5.351	3	3	7.489	92
										VirF Plank vs. MxiG Plank	60	68.33	-8.333	5.351	3	3	2.203	92
										VirF Plank vs. IpaD Agg	60	63.33	-3.333	5.351	3	3	0.881	92
										VirF Plank vs. IpaD Plank	60	36.67	23.33	5.351	3	3	6.167	92
										VirF Plank vs. IpaB Agg	60	89	-29	5.351	3	3	7.665	92
										VirF Plank vs. IpaB Plank	60	11	49	5.351	3	3	12.95	92
										IcsA Agg vs. IcsA Plank	93.33	6.667	86.67	5.351	3	3	22.91	92
										IcsA Agg vs. VirB Agg	93.33	40	53.33	5.351	3	3	14.1	92
										IcsA Agg vs. VirB Plank	93.33	60	33.33	5.351	3	3	8.81	92
										IcsA Agg vs. MxiE Agg	93.33	92.33	1	5.351	3	3	0.2643	92
										IcsA Agg vs. MxiE Plank	93.33	7.667	85.67	5.351	3	3	22.64	92
										IcsA Agg vs. IcsP Agg	93.33	93.33	0	5.351	3	3	0	92
										IcsA Agg vs. IcsP Plank	93.33	6.667	86.67	5.351	3	3	22.91	92
										IcsA Agg vs. MxiG Agg	93.33	31.67	61.67	5.351	3	3	16.3	92
										IcsA Agg vs. MxiG Plank	93.33	68.33	25	5.351	3	3	6.608	92
										IcsA Agg vs. IpaD Agg	93.33	63.33	30	5.351	3	3	7.929	92
										IcsA Agg vs. IpaD Plank	93.33	36.67	56.67	5.351	3	3	14.98	92
										IcsA Agg vs. IpaB Agg	93.33	89	4.333	5.351	3	3	1.145	92
										IcsA Agg vs. IpaB Plank	93.33	11	82.33	5.351	3	3	21.76	92
										IcsA Plank vs. VirB Agg	6.667	40	-33.33	5.351	3	3	8.81	92
										IcsA Plank vs. VirB Plank	6.667	60	-53.33	5.351	3	3	14.1	92
										IcsA Plank vs. MxiE Agg	6.667	92.33	-85.67	5.351	3	3	22.64	92
										IcsA Plank vs. MxiE Plank	6.667	7.667	-1	5.351	3	3	0.2643	92
										IcsA Plank vs. IcsP Agg	6.667	93.33	-86.67	5.351	3	3	22.91	92
										IcsA Plank vs. IcsP Plank	6.667	6.667	-7.105e-15	5.351	3	3	1.878e-15	92
										IcsA Plank vs. MxiG Agg	6.667	31.67	-25	5.351	3	3	6.608	92
										IcsA Plank vs. MxiG Plank	6.667	68.33	-61.67	5.351	3	3	16.3	92
										IcsA Plank vs. IpaD Agg	6.667	63.33	-56.67	5.351	3	3	14.98	92
										IcsA Plank vs. IpaD Plank	6.667	36.67	-30	5.351	3	3	7.929	92
										IcsA Plank vs. IpaB Agg	6.667	89	-82.33	5.351	3	3	21.76	92
										IcsA Plank vs. IpaB Plank	6.667	11	-4.333	5.351	3	3	1.145	92
										VirB Agg vs. VirB Plank	40	60	-20	5.351	3	3	5.286	92
										VirB Agg vs. MxiE Agg	40	92.33	-52.33	5.351	3	3	13.83	92
										VirB Agg vs. MxiE Plank	40	7.667	32.33	5.351	3	3	8.546	92
										VirB Agg vs. IcsP Agg	40	93.33	-53.33	5.351	3	3	14.1	92
										VirB Agg vs. IcsP Plank	40	6.667	33.33	5.351	3	3	8.81	92
										VirB Agg vs. MxiG Agg	40	31.67	8.333	5.351	3	3	2.203	92
										VirB Agg vs. MxiG Plank	40	68.33	-28.33	5.351	3	3	7.489	92
										VirB Agg vs. IpaD Agg	40	63.33	-23.33	5.351	3	3	6.167	92
										VirB Agg vs. IpaD Plank	40	36.67	3.333	5.351	3	3	0.881	92
										VirB Agg vs. IpaB Agg	40	89	-49	5.351	3	3	12.95	92
										VirB Agg vs. IpaB Plank	40	11	29	5.351	3	3	7.665	92
										VirB Plank vs. MxiE Agg	60	92.33	-32.33	5.351	3	3	8.546	92
										VirB Plank vs. MxiE Plank	60	7.667	52.33	5.351	3	3	13.83	92
										VirB Plank vs. IcsP Agg	60	93.33	-33.33	5.351	3	3	8.81	92
										VirB Plank vs. IcsP Plank	60	6.667	53.33	5.351	3	3	14.1	92
										VirB Plank vs. MxiG Agg	60	31.67	28.33	5.351	3	3	7.489	92
										VirB Plank vs. MxiG Plank	60	68.33	-8.333	5.351	3	3	2.203	92
										VirB Plank vs. IpaD Agg	60	63.33	-3.333	5.351	3	3	0.881	92
										VirB Plank vs. IpaD Plank	60	36.67	23.33	5.351	3	3	6.167	92
										VirB Plank vs. IpaB Agg	60	89	-29	5.351	3	3	7.665	92
										VirB Plank vs. IpaB Plank	60	11	49	5.351	3	3	12.95	92
										MxiE Agg vs. MxiE Plank	92.33	7.667	84.67	5.351	3	3	22.38	92
										MxiE Agg vs. IcsP Agg	92.33	93.33	-1	5.351	3	3	0.2643	92
										MxiE Agg vs. IcsP Plank	92.33	6.667	85.67	5.351	3	3	22.64	92
										MxiE Agg vs. MxiG Agg	92.33	31.67	60.67	5.351	3	3	16.03	92
										MxiE Agg vs. MxiG Plank	92.33	68.33	24	5.351	3	3	6.343	92
										MxiE Agg vs. IpaD Agg	92.33	63.33	29	5.351	3	3	7.665	92
										MxiE Agg vs. IpaD Plank	92.33	36.67	55.67	5.351	3	3	14.71	92
										MxiE Agg vs. IpaB Agg	92.33	89	3.333	5.351	3	3	0.881	92
										MxiE Agg vs. IpaB Plank	92.33	11	81.33	5.351	3	3	21.5	92
										MxiE Plank vs. IcsP Agg	7.667	93.33	-85.67	5.351	3	3	22.64	92
										MxiE Plank vs. IcsP Plank	7.667	6.667	1	5.351	3	3	0.2643	92
										MxiE Plank vs. MxiG Agg	7.667	31.67	-24	5.351	3	3	6.343	92
										MxiE Plank vs. MxiG Plank	7.667	68.33	-60.67	5.351	3	3	16.03	92
										MxiE Plank vs. IpaD Agg	7.667	63.33	-55.67	5.351	3	3	14.71	92
										MxiE Plank vs. IpaD Plank	7.667	36.67	-29	5.351	3	3	7.665	92
										MxiE Plank vs. IpaB Agg	7.667	89	-81.33	5.351	3	3	21.5	92
										MxiE Plank vs. IpaB Plank	7.667	11	-3.333	5.351	3	3	0.881	92
										IcsP Agg vs. IcsP Plank	93.33	6.667	86.67	5.351	3	3	22.91	92
										IcsP Agg vs. MxiG Agg	93.33	31.67	61.67	5.351	3	3	16.3	92
										IcsP Agg vs. MxiG Plank	93.33	68.33	25	5.351	3	3	6.608	92
										IcsP Agg vs. IpaD Agg	93.33	63.33	30	5.351	3	3	7.929	92
										IcsP Agg vs. IpaD Plank	93.33	36.67	56.67	5.351	3	3	14.98	92
										IcsP Agg vs. IpaB Agg	93.33	89	4.333	5.351	3	3	1.145	92
										IcsP Agg vs. IpaB Plank	93.33	11	82.33	5.351	3	3	21.76	92
										IcsP Plank vs. MxiG Agg	6.667	31.67	-25	5.351	3	3	6.608	92
										IcsP Plank vs. MxiG Plank	6.667	68.33	-61.67	5.351	3	3	16.3	92
										IcsP Plank vs. IpaD Agg	6.667	63.33	-56.67	5.351	3	3	14.98	92
										IcsP Plank vs. IpaD Plank	6.667	36.67	-30	5.351	3	3	7.929	92
										IcsP Plank vs. IpaB Agg	6.667	89	-82.33	5.351	3	3	21.76	92
										IcsP Plank vs. IpaB Plank	6.667	11	-4.333	5.351	3	3	1.145	92
										MxiG Agg vs. MxiG Plank	31.67	68.33	-36.67	5.351	3	3	9.691	92
										MxiG Agg vs. IpaD Agg	31.67	63.33	-31.67	5.351	3	3	8.37	92
										MxiG Agg vs. IpaD Plank	31.67	36.67	-5	5.351	3	3	1.322	92
										MxiG Agg vs. IpaB Agg	31.67	89	-57.33	5.351	3	3	15.15	92
										MxiG Agg vs. IpaB Plank	31.67	11	20.67	5.351	3	3	5.462	92
										MxiG Plank vs. IpaD Agg	68.33	63.33	5	5.351	3	3	1.322	92
										MxiG Plank vs. IpaD Plank	68.33	36.67	31.67	5.351	3	3	8.37	92
										MxiG Plank vs. IpaB Agg	68.33	89	-20.67	5.351	3	3	5.462	92
										MxiG Plank vs. IpaB Plank	68.33	11	57.33	5.351	3	3	15.15	92
										IpaD Agg vs. IpaD Plank	63.33	36.67	26.67	5.351	3	3	7.048	92
										IpaD Agg vs. IpaB Agg	63.33	89	-25.67	5.351	3	3	6.784	92
										IpaD Agg vs. IpaB Plank	63.33	11	52.33	5.351	3	3	13.83	92
										IpaD Plank vs. IpaB Agg	36.67	89	-52.33	5.351	3	3	13.83	92
										IpaD Plank vs. IpaB Plank	36.67	11	25.67	5.351	3	3	6.784	92
										IpaB Agg vs. IpaB Plank	89	11	78	5.351	3	3	20.62	92
[truncated: 18 more columns]

## Sheet: Figure 3
F3. (B)
		Pellet CR -			Pellet CR +			Supp CR-			Supp CR +
	Ara +	18811	25836.8	22450.5	16733.5	25277.7	15183.8	192.364	0	215.778	17191.8	12061.6	8692.15
	Ara -	0	58.778	0	0	58.778	0	0.585	0	0	0	5.171	0
F3. (C)
		WT Agg			WT Plank			ipaD Agg			ipaD Plank			pIpaD-HA Agg			pIpaD-HA Plank'
	DMSO -	30	24	30	70	76	70	42	48	32	58	52	68	42	44	40	58	56	60
	DMSO +	25	29	43	75	71	57	41	48	26	59	52	74	45	35	24	55	65	75
	LCA -	94	95	91	6	5	9	67	58	68	33	42	32	67	68	56	33	32	44
	LCA +	96	93	83	4	7	17	59	54	72	41	46	28	92	90	84	8	10	16
F3. (B)
	Table Analyzed	Data 2							Compare each cell mean with every other cell mean
	Three-way ANOVA	Matching by factor: (AC vs BD)							Number of families	1
	Assume sphericity?	Yes							Number of comparisons per family	28
	Alpha	0.05							Alpha	0.05
	Source of Variation	% of total variation	P value	P value summary	Significant?				Tukey's multiple comparisons test	Mean Diff.	95.00% CI of diff.	Below threshold?	Summary	Adjusted P Value
	Row factor	52.72	<0.0001	****	Yes
	(AB vs CD)	14.78	0.0008	***	Yes				Ara +:Pellet CR - vs. Ara +:Pellet CR +	3301	-3026 to 9629	No	ns	0.5
	(AC vs BD)	1.525	0.0205	*	Yes				Ara +:Pellet CR - vs. Ara +:Supp CR-	22230	14474 to 29986	Yes	****	<0.0001
	Row factor x (AB vs CD)	14.7	0.0008	***	Yes				Ara +:Pellet CR - vs. Ara +:Supp CR +	9718	1961 to 17474	Yes	**	0.0093
	Row factor x (AC vs BD)	1.524	0.0205	*	Yes				Ara +:Pellet CR - vs. Ara -:Pellet CR -	22347	14590 to 30103	Yes	****	<0.0001
	(AB vs CD) x (AC vs BD)	4.493	0.0011	**	Yes				Ara +:Pellet CR - vs. Ara -:Pellet CR +	22347	14590 to 30103	Yes	****	<0.0001
	Row factor x (AB vs CD) x (AC vs BD)	4.491	0.0011	**	Yes				Ara +:Pellet CR - vs. Ara -:Supp CR-	22366	14610 to 30122	Yes	****	<0.0001
	Subject	4.3							Ara +:Pellet CR - vs. Ara -:Supp CR +	22364	14608 to 30121	Yes	****	<0.0001
									Ara +:Pellet CR + vs. Ara +:Supp CR-	18929	11173 to 26685	Yes	****	<0.0001
	ANOVA table	SS	DF	MS	F (DFn, DFd)	P value			Ara +:Pellet CR + vs. Ara +:Supp CR +	6416	-1340 to 14173	No	ns	0.1462
	Row factor	1100580240	1	1100580240	F (1, 8) = 98.07	P<0.0001			Ara +:Pellet CR + vs. Ara -:Pellet CR -	19045	11289 to 26802	Yes	****	<0.0001
	(AB vs CD)	308535373	1	308535373	F (1, 8) = 27.49	P=0.0008			Ara +:Pellet CR + vs. Ara -:Pellet CR +	19045	11289 to 26802	Yes	****	<0.0001
	(AC vs BD)	31828819	1	31828819	F (1, 8) = 8.299	P=0.0205			Ara +:Pellet CR + vs. Ara -:Supp CR-	19065	11308 to 26821	Yes	****	<0.0001
	Row factor x (AB vs CD)	306934031	1	306934031	F (1, 8) = 27.35	P=0.0008			Ara +:Pellet CR + vs. Ara -:Supp CR +	19063	11307 to 26820	Yes	****	<0.0001
	Row factor x (AC vs BD)	31807697	1	31807697	F (1, 8) = 8.293	P=0.0205			Ara +:Supp CR- vs. Ara +:Supp CR +	-12512	-18840 to -6185	Yes	***	0.0008
	(AB vs CD) x (AC vs BD)	93794060	1	93794060	F (1, 8) = 24.45	P=0.0011			Ara +:Supp CR- vs. Ara -:Pellet CR -	116.5	-7640 to 7873	No	ns	>0.9999
	Row factor x (AB vs CD) x (AC vs BD)	93757800	1	93757800	F (1, 8) = 24.45	P=0.0011			Ara +:Supp CR- vs. Ara -:Pellet CR +	116.5	-7640 to 7873	No	ns	>0.9999
	Subject	89775978	8	11221997					Ara +:Supp CR- vs. Ara -:Supp CR-	135.9	-7621 to 7892	No	ns	>0.9999
	Residual	30683214	8	3835402					Ara +:Supp CR- vs. Ara -:Supp CR +	134.3	-7622 to 7891	No	ns	>0.9999
									Ara +:Supp CR + vs. Ara -:Pellet CR -	12629	4873 to 20385	Yes	***	0.0008
	Data summary								Ara +:Supp CR + vs. Ara -:Pellet CR +	12629	4873 to 20385	Yes	***	0.0008
	Number of columns	2 x 2							Ara +:Supp CR + vs. Ara -:Supp CR-	12648	4892 to 20405	Yes	***	0.0007
	Number of rows (Row factor)	2							Ara +:Supp CR + vs. Ara -:Supp CR +	12647	4890 to 20403	Yes	***	0.0007
	Number of subjects (Subject)	12							Ara -:Pellet CR - vs. Ara -:Pellet CR +	0	-6328 to 6328	No	ns	>0.9999
	Number of missing values	0							Ara -:Pellet CR - vs. Ara -:Supp CR-	19.4	-7737 to 7776	No	ns	>0.9999
									Ara -:Pellet CR - vs. Ara -:Supp CR +	17.87	-7739 to 7774	No	ns	>0.9999
									Ara -:Pellet CR + vs. Ara -:Supp CR-	19.4	-7737 to 7776	No	ns	>0.9999
									Ara -:Pellet CR + vs. Ara -:Supp CR +	17.87	-7739 to 7774	No	ns	>0.9999
									Ara -:Supp CR- vs. Ara -:Supp CR +	-1.529	-6329 to 6326	No	ns	>0.9999
									Test details	Mean 1	Mean 2	Mean Diff.	SE of diff.	N1	N2	q	DF
									Ara +:Pellet CR - vs. Ara +:Pellet CR +	22366	19065	3301	1599	3	3	2.92	8
									Ara +:Pellet CR - vs. Ara +:Supp CR-	22366	136	22230	2240	3	3	14.03	16
									Ara +:Pellet CR - vs. Ara +:Supp CR +	22366	12649	9718	2240	3	3	6.134	16
									Ara +:Pellet CR - vs. Ara -:Pellet CR -	22366	19.59	22347	2240	3	3	14.11	16
									Ara +:Pellet CR - vs. Ara -:Pellet CR +	22366	19.59	22347	2240	3	3	14.11	16
									Ara +:Pellet CR - vs. Ara -:Supp CR-	22366	0.195	22366	2240	3	3	14.12	16
									Ara +:Pellet CR - vs. Ara -:Supp CR +	22366	1.724	22364	2240	3	3	14.12	16
									Ara +:Pellet CR + vs. Ara +:Supp CR-	19065	136	18929	2240	3	3	11.95	16
									Ara +:Pellet CR + vs. Ara +:Supp CR +	19065	12649	6416	2240	3	3	4.05	16
									Ara +:Pellet CR + vs. Ara -:Pellet CR -	19065	19.59	19045	2240	3	3	12.02	16
									Ara +:Pellet CR + vs. Ara -:Pellet CR +	19065	19.59	19045	2240	3	3	12.02	16
									Ara +:Pellet CR + vs. Ara -:Supp CR-	19065	0.195	19065	2240	3	3	12.03	16
									Ara +:Pellet CR + vs. Ara -:Supp CR +	19065	1.724	19063	2240	3	3	12.03	16
									Ara +:Supp CR- vs. Ara +:Supp CR +	136	12649	-12512	1599	3	3	11.07	8
									Ara +:Supp CR- vs. Ara -:Pellet CR -	136	19.59	116.5	2240	3	3	0.07351	16
									Ara +:Supp CR- vs. Ara -:Pellet CR +	136	19.59	116.5	2240	3	3	0.07351	16
									Ara +:Supp CR- vs. Ara -:Supp CR-	136	0.195	135.9	2240	3	3	0.08576	16
									Ara +:Supp CR- vs. Ara -:Supp CR +	136	1.724	134.3	2240	3	3	0.08479	16
									Ara +:Supp CR + vs. Ara -:Pellet CR -	12649	19.59	12629	2240	3	3	7.972	16
									Ara +:Supp CR + vs. Ara -:Pellet CR +	12649	19.59	12629	2240	3	3	7.972	16
									Ara +:Supp CR + vs. Ara -:Supp CR-	12649	0.195	12648	2240	3	3	7.984	16
									Ara +:Supp CR + vs. Ara -:Supp CR +	12649	1.724	12647	2240	3	3	7.983	16
									Ara -:Pellet CR - vs. Ara -:Pellet CR +	19.59	19.59	0	1599	3	3	0	8
									Ara -:Pellet CR - vs. Ara -:Supp CR-	19.59	0.195	19.4	2240	3	3	0.01224	16
									Ara -:Pellet CR - vs. Ara -:Supp CR +	19.59	1.724	17.87	2240	3	3	0.01128	16
									Ara -:Pellet CR + vs. Ara -:Supp CR-	19.59	0.195	19.4	2240	3	3	0.01224	16
									Ara -:Pellet CR + vs. Ara -:Supp CR +	19.59	1.724	17.87	2240	3	3	0.01128	16
									Ara -:Supp CR- vs. Ara -:Supp CR +	0.195	1.724	-1.529	1599	3	3	0.001352	8
F3. (C)
	Table Analyzed	Complement								Compare cell means with others in its row and its column
	Two-way RM ANOVA	Matching: Across row								Number of families	10
	Assume sphericity?	No								Number of comparisons per row family	15
	Alpha	0.05								Number of comparisons per column family	6
										Alpha	0.05
	Source of Variation	% of total variation	P value	P value summary	Significant?	Geisser-Greenhouse's epsilon
	Row Factor x Column Factor	84.48	<0.0001	****	Yes					Tukey's multiple comparisons test	Mean Diff.	95.00% CI of diff.	Below threshold?	Summary	Adjusted P Value
	Row Factor	9.527e-05	0.4411	ns	No
	Column Factor	9.744	0.0006	***	Yes	0.3623				DMSO -
	Subject	0.0002541	>0.9999	ns	No					WT Agg vs. WT Plank	-44	-77.19 to -10.81	Yes	*	0.0289
										WT Agg vs. ipaD Agg	-12.67	-65.43 to 40.10	No	ns	0.5327
	ANOVA table	SS	DF	MS	F (DFn, DFd)	P value				WT Agg vs. ipaD Plank	-31.33	-58.99 to -3.677	Yes	*	0.0393
	Row Factor x Column Factor	36949	15	2463	F (15, 40) = 39.03	P<0.0001				WT Agg vs. pIpaD-HA Agg	-14	-39.35 to 11.35	No	ns	0.1513
	Row Factor	0.04167	3	0.01389	F (3, 8) = 1.000	P=0.4411				WT Agg vs. pIpaD-HA Plank'	-30	-39.58 to -20.42	Yes	**	0.0055
	Column Factor	4262	5	852.3	F (1.811, 14.49) = 13.50	P=0.0006				WT Plank vs. ipaD Agg	31.33	3.677 to 58.99	Yes	*	0.0393
	Subject	0.1111	8	0.01389	F (8, 40) = 0.0002201	P>0.9999				WT Plank vs. ipaD Plank	12.67	-40.10 to 65.43	No	ns	0.5327
	Residual	2525	40	63.11						WT Plank vs. pIpaD-HA Agg	30	20.42 to 39.58	Yes	**	0.0055
										WT Plank vs. pIpaD-HA Plank'	14	-11.35 to 39.35	No	ns	0.1513
	Data summary									ipaD Agg vs. ipaD Plank	-18.67	-96.10 to 58.77	No	ns	0.5302
	Number of columns (Column Factor)	6								ipaD Agg vs. pIpaD-HA Agg	-1.333	-30.60 to 27.94	No	ns	0.9972
	Number of rows (Row Factor)	4								ipaD Agg vs. pIpaD-HA Plank'	-17.33	-65.55 to 30.89	No	ns	0.3094
	Number of subjects (Subject)	12								ipaD Plank vs. pIpaD-HA Agg	17.33	-30.89 to 65.55	No	ns	0.3094
	Number of missing values	0								ipaD Plank vs. pIpaD-HA Plank'	1.333	-27.94 to 30.60	No	ns	0.9972
										pIpaD-HA Agg vs. pIpaD-HA Plank'	-16	-35.16 to 3.161	No	ns	0.0706
										DMSO +
										WT Agg vs. WT Plank	-35.33	-125.9 to 55.22	No	ns	0.2722
										WT Agg vs. ipaD Agg	-6	-101.7 to 89.68	No	ns	0.989
										WT Agg vs. ipaD Plank	-29.33	-56.57 to -2.095	Yes	*	0.0433
										WT Agg vs. pIpaD-HA Agg	-2.333	-96.97 to 92.31	No	ns	0.9998
										WT Agg vs. pIpaD-HA Plank'	-32.67	-47.30 to -18.03	Yes	*	0.011
										WT Plank vs. ipaD Agg	29.33	2.095 to 56.57	Yes	*	0.0433
										WT Plank vs. ipaD Plank	6	-89.68 to 101.7	No	ns	0.989
										WT Plank vs. pIpaD-HA Agg	33	18.63 to 47.37	Yes	*	0.0105
										WT Plank vs. pIpaD-HA Plank'	2.667	-89.39 to 94.73	No	ns	0.9997
										ipaD Agg vs. ipaD Plank	-23.33	-131.0 to 84.35	No	ns	0.5951
										ipaD Agg vs. pIpaD-HA Agg	3.667	-37.63 to 44.97	No	ns	0.9576
										ipaD Agg vs. pIpaD-HA Plank'	-26.67	-119.6 to 66.26	No	ns	0.4272
										ipaD Plank vs. pIpaD-HA Agg	27	-68.68 to 122.7	No	ns	0.4368
										ipaD Plank vs. pIpaD-HA Plank'	-3.333	-45.19 to 38.52	No	ns	0.9715
										pIpaD-HA Agg vs. pIpaD-HA Plank'	-30.33	-128.5 to 67.88	No	ns	0.3864
										LCA -
										WT Agg vs. WT Plank	86.67	66.72 to 106.6	Yes	**	0.0012
										WT Agg vs. ipaD Agg	29	-5.543 to 63.54	No	ns	0.0699
										WT Agg vs. ipaD Plank	57.67	37.72 to 77.61	Yes	**	0.0068
										WT Agg vs. pIpaD-HA Agg	29.67	7.542 to 51.79	Yes	*	0.0282
										WT Agg vs. pIpaD-HA Plank'	57	15.24 to 98.76	Yes	*	0.0273
										WT Plank vs. ipaD Agg	-57.67	-77.61 to -37.72	Yes	**	0.0068
										WT Plank vs. ipaD Plank	-29	-63.54 to 5.543	No	ns	0.0699
										WT Plank vs. pIpaD-HA Agg	-57	-98.76 to -15.24	Yes	*	0.0273
										WT Plank vs. pIpaD-HA Plank'	-29.67	-51.79 to -7.542	Yes	*	0.0282
										ipaD Agg vs. ipaD Plank	28.67	-24.10 to 81.43	No	ns	0.1558
										ipaD Agg vs. pIpaD-HA Agg	0.6667	-52.10 to 53.43	No	ns	>0.9999
										ipaD Agg vs. pIpaD-HA Plank'	28	2.653 to 53.35	Yes	*	0.0412
										ipaD Plank vs. pIpaD-HA Agg	-28	-53.35 to -2.653	Yes	*	0.0412
										ipaD Plank vs. pIpaD-HA Plank'	-0.6667	-53.43 to 52.10	No	ns	>0.9999
										pIpaD-HA Agg vs. pIpaD-HA Plank'	27.33	-36.46 to 91.12	No	ns	0.2339
										LCA +
										WT Agg vs. WT Plank	81.33	16.12 to 146.5	Yes	*	0.0325
										WT Agg vs. ipaD Agg	29	-45.83 to 103.8	No	ns	0.2752
										WT Agg vs. ipaD Plank	52.33	30.21 to 74.46	Yes	*	0.01
										WT Agg vs. pIpaD-HA Agg	2	-10.67 to 14.67	No	ns	0.7748
										WT Agg vs. pIpaD-HA Plank'	79.33	26.79 to 131.9	Yes	*	0.0223
										WT Plank vs. ipaD Agg	-52.33	-74.46 to -30.21	Yes	*	0.01
										WT Plank vs. ipaD Plank	-29	-103.8 to 45.83	No	ns	0.2752
										WT Plank vs. pIpaD-HA Agg	-79.33	-131.9 to -26.79	Yes	*	0.0223
										WT Plank vs. pIpaD-HA Plank'	-2	-14.67 to 10.67	No	ns	0.7748
										ipaD Agg vs. ipaD Plank	23.33	-65.68 to 112.4	No	ns	0.4798
										ipaD Agg vs. pIpaD-HA Agg	-27	-89.64 to 35.64	No	ns	0.2317
										ipaD Agg vs. pIpaD-HA Plank'	50.33	21.46 to 79.21	Yes	*	0.0169
										ipaD Plank vs. pIpaD-HA Agg	-50.33	-79.21 to -21.46	Yes	*	0.0169
										ipaD Plank vs. pIpaD-HA Plank'	27	-35.64 to 89.64	No	ns	0.2317
										pIpaD-HA Agg vs. pIpaD-HA Plank'	77.33	37.45 to 117.2	Yes	*	0.0139
										WT Agg
										DMSO - vs. DMSO +	-4.333	-36.34 to 27.67	No	ns	0.8735
										DMSO - vs. LCA -	-65.33	-75.95 to -54.71	Yes	***	0.0002
										DMSO - vs. LCA +	-62.67	-84.09 to -41.24	Yes	**	0.0024
										DMSO + vs. LCA -	-61	-96.09 to -25.91	Yes	*	0.0155
										DMSO + vs. LCA +	-58.33	-87.13 to -29.54	Yes	**	0.0049
										LCA - vs. LCA +	2.667	-21.28 to 26.62	No	ns	0.9087
										WT Plank
										DMSO - vs. DMSO +	4.333	-27.67 to 36.34	No	ns	0.8735
										DMSO - vs. LCA -	65.33	54.71 to 75.95	Yes	***	0.0002
										DMSO - vs. LCA +	62.67	41.24 to 84.09	Yes	**	0.0024
										DMSO + vs. LCA -	61	25.91 to 96.09	Yes	*	0.0155
										DMSO + vs. LCA +	58.33	29.54 to 87.13	Yes	**	0.0049
										LCA - vs. LCA +	-2.667	-26.62 to 21.28	No	ns	0.9087
										ipaD Agg
										DMSO - vs. DMSO +	2.333	-31.90 to 36.57	No	ns	0.9899
										DMSO - vs. LCA -	-23.67	-48.26 to 0.9237	No	ns	0.056
										DMSO - vs. LCA +	-21	-50.22 to 8.223	No	ns	0.132
										DMSO + vs. LCA -	-26	-61.65 to 9.650	No	ns	0.1094
										DMSO + vs. LCA +	-23.33	-58.22 to 11.55	No	ns	0.1578
										LCA - vs. LCA +	2.667	-25.86 to 31.20	No	ns	0.97
										ipaD Plank
										DMSO - vs. DMSO +	-2.333	-36.57 to 31.90	No	ns	0.9899
										DMSO - vs. LCA -	23.67	-0.9237 to 48.26	No	ns	0.056
										DMSO - vs. LCA +	21	-8.223 to 50.22	No	ns	0.132
										DMSO + vs. LCA -	26	-9.650 to 61.65	No	ns	0.1094
										DMSO + vs. LCA +	23.33	-11.55 to 58.22	No	ns	0.1578
										LCA - vs. LCA +	-2.667	-31.20 to 25.86	No	ns	0.97
										pIpaD-HA Agg
										DMSO - vs. DMSO +	7.333	-32.33 to 47.00	No	ns	0.6847
										DMSO - vs. LCA -	-21.67	-45.17 to 1.842	No	ns	0.0598
										DMSO - vs. LCA +	-46.67	-59.93 to -33.41	Yes	**	0.0017
										DMSO + vs. LCA -	-29	-61.05 to 3.045	No	ns	0.0664
										DMSO + vs. LCA +	-54	-88.94 to -19.06	Yes	*	0.0171
										LCA - vs. LCA +	-25	-45.33 to -4.666	Yes	*	0.0272
										pIpaD-HA Plank'
										DMSO - vs. DMSO +	-7	-44.56 to 30.56	No	ns	0.6839
										DMSO - vs. LCA -	21.67	-1.842 to 45.17	No	ns	0.0598
										DMSO - vs. LCA +	46.67	33.41 to 59.93	Yes	**	0.0017
										DMSO + vs. LCA -	28.67	-1.767 to 59.10	No	ns	0.0595
										DMSO + vs. LCA +	53.67	20.78 to 86.55	Yes	*	0.0146
										LCA - vs. LCA +	25	4.666 to 45.33	Yes	*	0.0272
										Test details	Mean 1	Mean 2	Mean Diff.	SE of diff.	N1	N2	q	DF
										DMSO -
										WT Agg vs. WT Plank	28	72	-44	4	3	3	15.56	2
										WT Agg vs. ipaD Agg	28	40.67	-12.67	6.36	3	3	2.817	2
										WT Agg vs. ipaD Plank	28	59.33	-31.33	3.333	3	3	13.29	2
										WT Agg vs. pIpaD-HA Agg	28	42	-14	3.055	3	3	6.481	2
										WT Agg vs. pIpaD-HA Plank'	28	58	-30	1.155	3	3	36.74	2
										WT Plank vs. ipaD Agg	72	40.67	31.33	3.333	3	3	13.29	2
										WT Plank vs. ipaD Plank	72	59.33	12.67	6.36	3	3	2.817	2
										WT Plank vs. pIpaD-HA Agg	72	42	30	1.155	3	3	36.74	2
										WT Plank vs. pIpaD-HA Plank'	72	58	14	3.055	3	3	6.481	2
										ipaD Agg vs. ipaD Plank	40.67	59.33	-18.67	9.333	3	3	2.828	2
										ipaD Agg vs. pIpaD-HA Agg	40.67	42	-1.333	3.528	3	3	0.5345	2
										ipaD Agg vs. pIpaD-HA Plank'	40.67	58	-17.33	5.812	3	3	4.218	2
										ipaD Plank vs. pIpaD-HA Agg	59.33	42	17.33	5.812	3	3	4.218	2
										ipaD Plank vs. pIpaD-HA Plank'	59.33	58	1.333	3.528	3	3	0.5345	2
										pIpaD-HA Agg vs. pIpaD-HA Plank'	42	58	-16	2.309	3	3	9.798	2
										DMSO +
										WT Agg vs. WT Plank	32.33	67.67	-35.33	10.91	3	3	4.579	2
										WT Agg vs. ipaD Agg	32.33	38.33	-6	11.53	3	3	0.7358	2
										WT Agg vs. ipaD Plank	32.33	61.67	-29.33	3.283	3	3	12.64	2
										WT Agg vs. pIpaD-HA Agg	32.33	34.67	-2.333	11.41	3	3	0.2893	2
										WT Agg vs. pIpaD-HA Plank'	32.33	65	-32.67	1.764	3	3	26.19	2
										WT Plank vs. ipaD Agg	67.67	38.33	29.33	3.283	3	3	12.64	2
										WT Plank vs. ipaD Plank	67.67	61.67	6	11.53	3	3	0.7358	2
										WT Plank vs. pIpaD-HA Agg	67.67	34.67	33	1.732	3	3	26.94	2
										WT Plank vs. pIpaD-HA Plank'	67.67	65	2.667	11.1	3	3	0.3399	2
										ipaD Agg vs. ipaD Plank	38.33	61.67	-23.33	12.98	3	3	2.543	2
										ipaD Agg vs. pIpaD-HA Agg	38.33	34.67	3.667	4.978	3	3	1.042	2
										ipaD Agg vs. pIpaD-HA Plank'	38.33	65	-26.67	11.2	3	3	3.367	2
										ipaD Plank vs. pIpaD-HA Agg	61.67	34.67	27	11.53	3	3	3.311	2
										ipaD Plank vs. pIpaD-HA Plank'	61.67	65	-3.333	5.044	3	3	0.9345	2
										pIpaD-HA Agg vs. pIpaD-HA Plank'	34.67	65	-30.33	11.84	3	3	3.624	2
										LCA -
										WT Agg vs. WT Plank	93.33	6.667	86.67	2.404	3	3	50.99	2
										WT Agg vs. ipaD Agg	93.33	64.33	29	4.163	3	3	9.851	2
										WT Agg vs. ipaD Plank	93.33	35.67	57.67	2.404	3	3	33.93	2
										WT Agg vs. pIpaD-HA Agg	93.33	63.67	29.67	2.667	3	3	15.73	2
										WT Agg vs. pIpaD-HA Plank'	93.33	36.33	57	5.033	3	3	16.02	2
										WT Plank vs. ipaD Agg	6.667	64.33	-57.67	2.404	3	3	33.93	2
										WT Plank vs. ipaD Plank	6.667	35.67	-29	4.163	3	3	9.851	2
										WT Plank vs. pIpaD-HA Agg	6.667	63.67	-57	5.033	3	3	16.02	2
										WT Plank vs. pIpaD-HA Plank'	6.667	36.33	-29.67	2.667	3	3	15.73	2
										ipaD Agg vs. ipaD Plank	64.33	35.67	28.67	6.36	3	3	6.375	2
										ipaD Agg vs. pIpaD-HA Agg	64.33	63.67	0.6667	6.36	3	3	0.1482	2
										ipaD Agg vs. pIpaD-HA Plank'	64.33	36.33	28	3.055	3	3	12.96	2
										ipaD Plank vs. pIpaD-HA Agg	35.67	63.67	-28	3.055	3	3	12.96	2
										ipaD Plank vs. pIpaD-HA Plank'	35.67	36.33	-0.6667	6.36	3	3	0.1482	2
										pIpaD-HA Agg vs. pIpaD-HA Plank'	63.67	36.33	27.33	7.688	3	3	5.028	2
										LCA +
										WT Agg vs. WT Plank	90.67	9.333	81.33	7.86	3	3	14.63	2
										WT Agg vs. ipaD Agg	90.67	61.67	29	9.018	3	3	4.548	2
										WT Agg vs. ipaD Plank	90.67	38.33	52.33	2.667	3	3	27.75	2
										WT Agg vs. pIpaD-HA Agg	90.67	88.67	2	1.528	3	3	1.852	2
										WT Agg vs. pIpaD-HA Plank'	90.67	11.33	79.33	6.333	3	3	17.71	2
										WT Plank vs. ipaD Agg	9.333	61.67	-52.33	2.667	3	3	27.75	2
										WT Plank vs. ipaD Plank	9.333	38.33	-29	9.018	3	3	4.548	2
										WT Plank vs. pIpaD-HA Agg	9.333	88.67	-79.33	6.333	3	3	17.71	2
										WT Plank vs. pIpaD-HA Plank'	9.333	11.33	-2	1.528	3	3	1.852	2
										ipaD Agg vs. ipaD Plank	61.67	38.33	23.33	10.73	3	3	3.076	2
										ipaD Agg vs. pIpaD-HA Agg	61.67	88.67	-27	7.55	3	3	5.058	2
										ipaD Agg vs. pIpaD-HA Plank'	61.67	11.33	50.33	3.48	3	3	20.45	2
										ipaD Plank vs. pIpaD-HA Agg	38.33	88.67	-50.33	3.48	3	3	20.45	2
										ipaD Plank vs. pIpaD-HA Plank'	38.33	11.33	27	7.55	3	3	5.058	2
										pIpaD-HA Agg vs. pIpaD-HA Plank'	88.67	11.33	77.33	4.807	3	3	22.75	2
										WT Agg
										DMSO - vs. DMSO +	28	32.33	-4.333	5.812	3	3	1.054	2.528
										DMSO - vs. LCA -	28	93.33	-65.33	2.333	3	3	39.6	3.278
										DMSO - vs. LCA +	28	90.67	-62.67	4.41	3	3	20.1	2.971
										DMSO + vs. LCA -	32.33	93.33	-61	5.588	3	3	15.44	2.194
										DMSO + vs. LCA +	32.33	90.67	-58.33	6.725	3	3	12.27	3.635
										LCA - vs. LCA +	93.33	90.67	2.667	4.11	3	3	0.9177	2.371
										WT Plank
										DMSO - vs. DMSO +	72	67.67	4.333	5.812	3	3	1.054	2.528
										DMSO - vs. LCA -	72	6.667	65.33	2.333	3	3	39.6	3.278
										DMSO - vs. LCA +	72	9.333	62.67	4.41	3	3	20.1	2.971
										DMSO + vs. LCA -	67.67	6.667	61	5.588	3	3	15.44	2.194
										DMSO + vs. LCA +	67.67	9.333	58.33	6.725	3	3	12.27	3.635
										LCA - vs. LCA +	6.667	9.333	-2.667	4.11	3	3	0.9177	2.371
										ipaD Agg
										DMSO - vs. DMSO +	40.67	38.33	2.333	7.993	3	3	0.4128	3.632
										DMSO - vs. LCA -	40.67	64.33	-23.67	5.647	3	3	5.927	3.528
										DMSO - vs. LCA +	40.67	61.67	-21	7.11	3	3	4.177	3.925
										DMSO + vs. LCA -	38.33	64.33	-26	7.226	3	3	5.088	2.908
										DMSO + vs. LCA +	38.33	61.67	-23.33	8.42	3	3	3.919	3.863
										LCA - vs. LCA +	64.33	61.67	2.667	6.236	3	3	0.6047	3.251
										ipaD Plank
										DMSO - vs. DMSO +	59.33	61.67	-2.333	7.993	3	3	0.4128	3.632
										DMSO - vs. LCA -	59.33	35.67	23.67	5.647	3	3	5.927	3.528
										DMSO - vs. LCA +	59.33	38.33	21	7.11	3	3	4.177	3.925
										DMSO + vs. LCA -	61.67	35.67	26	7.226	3	3	5.088	2.908
										DMSO + vs. LCA +	61.67	38.33	23.33	8.42	3	3	3.919	3.863
										LCA - vs. LCA +	35.67	38.33	-2.667	6.236	3	3	0.6047	3.251
										pIpaD-HA Agg
										DMSO - vs. DMSO +	42	34.67	7.333	6.173	3	3	1.68	2.145
										DMSO - vs. LCA -	42	63.67	-21.67	4.014	3	3	7.634	2.358
										DMSO - vs. LCA +	42	88.67	-46.67	2.667	3	3	24.75	2.876
										DMSO + vs. LCA -	34.67	63.67	-29	7.18	3	3	5.712	3.384
										DMSO + vs. LCA +	34.67	88.67	-54	6.523	3	3	11.71	2.613
										LCA - vs. LCA +	63.67	88.67	-25	4.534	3	3	7.798	3.357
										pIpaD-HA Plank'
										DMSO - vs. DMSO +	58	65	-7	5.888	3	3	1.681	2.16
										DMSO - vs. LCA -	58	36.33	21.67	4.014	3	3	7.634	2.358
										DMSO - vs. LCA +	58	11.33	46.67	2.667	3	3	24.75	2.876
										DMSO + vs. LCA -	65	36.33	28.67	6.936	3	3	5.845	3.482
										DMSO + vs. LCA +	65	11.33	53.67	6.254	3	3	12.14	2.673
										LCA - vs. LCA +	36.33	11.33	25	4.534	3	3	7.798	3.357

## Sheet: Figure 4
F4. (B)
aggregate #	WT	ipaD	pIpaD 0.0	pIpaD 0.1	pIpaD 0.3	pIpaD 0.5		mean size	WT	ipaD	pIpaD 0.0	pIpaD 0.1	pIpaD 0.3	pIpaD 0.5		total area	WT	ipaD	pIpaD 0.0	pIpaD 0.1	pIpaD 0.3	pIpaD 0.5
	10.3174	6.22882	4.24793	7.49985	7.82655	8.86419			10.3174	6.22882	4.24793	7.49985	7.82655	8.86419			6.52848	5.22327	4.67047	5.55053	5.97746	6.1426
Log2	10.7698	6.64386	4.16993	6.76818	9.0954	10.1898		Log2	10.7698	6.64386	4.16993	6.76818	9.0954	10.1898		Log2	6.85558	5.63569	4.89856	5.62028	6.26492	6.75381
	9.24793	6.67243	6.12928	8.22882	8.92778	9.79766			9.24793	6.67243	6.12928	8.22882	8.92778	9.79766			6.38029	5.65139	5.46684	6.43938	6.31766	6.75158
	10.9498	7.41785	4.75489	9.31288	9.42626	9.97585			10.9498	7.41785	4.75489	9.31288	9.42626	9.97585			6.82082	5.7851	5.15895	6.68674	6.51658	6.81642
F4. (C)
		WT			ipaD
	0 h	6.49136	7.57978	7.57978	6.92428	7.29226	7.79239
	6 h	8.34242	8.5302	8.65321	8.5682	8.3784	8.6902
F4. (B)
	Table Analyzed	ccombined foci # - log2						Number of families	1
	Data sets analyzed	A-F						Number of comparisons per family	15
								Alpha	0.05
	ANOVA summary
	F	27.11						Tukey's multiple comparisons test	Mean Diff.	95.00% CI of diff.	Below threshold?	Summary	Adjusted P Value
	P value	<0.0001						WT vs. ipaD	3.581	1.828 to 5.333	Yes	****	<0.0001	A-B
	P value summary	****						WT vs. pIpaD 0.0	5.496	3.743 to 7.249	Yes	****	<0.0001	A-C
	Significant diff. among means (P < 0.05)?	Yes						WT vs. pIpaD 0.1	2.369	0.6160 to 4.122	Yes	**	0.0049	A-D
	R squared	0.8828						WT vs. pIpaD 0.3	1.502	-0.2506 to 3.255	No	ns	0.1186	A-E
								WT vs. pIpaD 0.5	0.6144	-1.138 to 2.367	No	ns	0.8694	A-F
	Brown-Forsythe test							ipaD vs. pIpaD 0.0	1.915	0.1624 to 3.668	Yes	*	0.0277	B-C
	F (DFn, DFd)	0.5129 (5, 18)						ipaD vs. pIpaD 0.1	-1.212	-2.965 to 0.5412	No	ns	0.2863	B-D
	P value	0.7631						ipaD vs. pIpaD 0.3	-2.078	-3.831 to -0.3254	Yes	*	0.015	B-E
	P value summary	ns						ipaD vs. pIpaD 0.5	-2.966	-4.719 to -1.213	Yes	***	0.0005	B-F
	Are SDs significantly different (P < 0.05)?	No						pIpaD 0.0 vs. pIpaD 0.1	-3.127	-4.880 to -1.374	Yes	***	0.0003	C-D
								pIpaD 0.0 vs. pIpaD 0.3	-3.993	-5.746 to -2.241	Yes	****	<0.0001	C-E
	Bartlett's test							pIpaD 0.0 vs. pIpaD 0.5	-4.881	-6.634 to -3.129	Yes	****	<0.0001	C-F
	Bartlett's statistic (corrected)	2.136						pIpaD 0.1 vs. pIpaD 0.3	-0.8666	-2.619 to 0.8863	No	ns	0.6261	D-E
	P value	0.83						pIpaD 0.1 vs. pIpaD 0.5	-1.754	-3.507 to -0.001593	Yes	*	0.0497	D-F
	P value summary	ns						pIpaD 0.3 vs. pIpaD 0.5	-0.8879	-2.641 to 0.8650	No	ns	0.6029	E-F
	Are SDs significantly different (P < 0.05)?	No
								Test details	Mean 1	Mean 2	Mean Diff.	SE of diff.	n1	n2	q	DF
	ANOVA table	SS	DF	MS	F (DFn, DFd)	P value		WT vs. ipaD	10.32	6.741	3.581	0.5516	4	4	9.181	18
	Treatment (between columns)	82.46	5	16.49	F (5, 18) = 27.11	P<0.0001		WT vs. pIpaD 0.0	10.32	4.826	5.496	0.5516	4	4	14.09	18
	Residual (within columns)	10.95	18	0.6084				WT vs. pIpaD 0.1	10.32	7.952	2.369	0.5516	4	4	6.074	18
	Total	93.41	23					WT vs. pIpaD 0.3	10.32	8.819	1.502	0.5516	4	4	3.852	18
								WT vs. pIpaD 0.5	10.32	9.707	0.6144	0.5516	4	4	1.575	18
	Data summary							ipaD vs. pIpaD 0.0	6.741	4.826	1.915	0.5516	4	4	4.911	18
	Number of treatments (columns)	6						ipaD vs. pIpaD 0.1	6.741	7.952	-1.212	0.5516	4	4	3.107	18
	Number of values (total)	24						ipaD vs. pIpaD 0.3	6.741	8.819	-2.078	0.5516	4	4	5.329	18
								ipaD vs. pIpaD 0.5	6.741	9.707	-2.966	0.5516	4	4	7.605	18
								pIpaD 0.0 vs. pIpaD 0.1	4.826	7.952	-3.127	0.5516	4	4	8.018	18
								pIpaD 0.0 vs. pIpaD 0.3	4.826	8.819	-3.993	0.5516	4	4	10.24	18
								pIpaD 0.0 vs. pIpaD 0.5	4.826	9.707	-4.881	0.5516	4	4	12.52	18
								pIpaD 0.1 vs. pIpaD 0.3	7.952	8.819	-0.8666	0.5516	4	4	2.222	18
								pIpaD 0.1 vs. pIpaD 0.5	7.952	9.707	-1.754	0.5516	4	4	4.499	18
								pIpaD 0.3 vs. pIpaD 0.5	8.819	9.707	-0.8879	0.5516	4	4	2.277	18
	Table Analyzed	combined means - log2						Number of families	1
	Data sets analyzed	A-F						Number of comparisons per family	15
								Alpha	0.05
	ANOVA summary
	F	0.6089						Tukey's multiple comparisons test	Mean Diff.	95.00% CI of diff.	Below threshold?	Summary	Adjusted P Value
	P value	0.6942						WT vs. ipaD	-0.01799	-1.272 to 1.236	No	ns	>0.9999	A-B
	P value summary	ns						WT vs. pIpaD 0.0	-0.1886	-1.442 to 1.065	No	ns	0.9964	A-C
	Significant diff. among means (P < 0.05)?	No						WT vs. pIpaD 0.1	-0.4685	-1.722 to 0.7853	No	ns	0.837	A-D
	R squared	0.1447						WT vs. pIpaD 0.3	-0.2494	-1.503 to 1.004	No	ns	0.987	A-E
								WT vs. pIpaD 0.5	-0.514	-1.768 to 0.7398	No	ns	0.7798	A-F
	Brown-Forsythe test							ipaD vs. pIpaD 0.0	-0.1706	-1.424 to 1.083	No	ns	0.9977	B-C
	F (DFn, DFd)	2.145 (5, 18)						ipaD vs. pIpaD 0.1	-0.4505	-1.704 to 0.8033	No	ns	0.8575	B-D
	P value	0.1065						ipaD vs. pIpaD 0.3	-0.2314	-1.485 to 1.022	No	ns	0.9907	B-E
	P value summary	ns						ipaD vs. pIpaD 0.5	-0.4961	-1.750 to 0.7578	No	ns	0.8033	B-F
	Are SDs significantly different (P < 0.05)?	No						pIpaD 0.0 vs. pIpaD 0.1	-0.28	-1.534 to 0.9739	No	ns	0.9783	C-D
								pIpaD 0.0 vs. pIpaD 0.3	-0.06083	-1.315 to 1.193	No	ns	>0.9999	C-E
	Bartlett's test							pIpaD 0.0 vs. pIpaD 0.5	-0.3255	-1.579 to 0.9284	No	ns	0.9589	C-F
	Bartlett's statistic (corrected)	7.735						pIpaD 0.1 vs. pIpaD 0.3	0.2191	-1.035 to 1.473	No	ns	0.9927	D-E
	P value	0.1715						pIpaD 0.1 vs. pIpaD 0.5	-0.04552	-1.299 to 1.208	No	ns	>0.9999	D-F
	P value summary	ns						pIpaD 0.3 vs. pIpaD 0.5	-0.2646	-1.518 to 0.9892	No	ns	0.983	E-F
	Are SDs significantly different (P < 0.05)?	No
								Test details	Mean 1	Mean 2	Mean Diff.	SE of diff.	n1	n2	q	DF
	ANOVA table	SS	DF	MS	F (DFn, DFd)	P value		WT vs. ipaD	11.76	11.78	-0.01799	0.3945	4	4	0.06449	18
	Treatment (between columns)	0.9478	5	0.1896	F (5, 18) = 0.6089	P=0.6942		WT vs. pIpaD 0.0	11.76	11.95	-0.1886	0.3945	4	4	0.676	18
	Residual (within columns)	5.604	18	0.3113				WT vs. pIpaD 0.1	11.76	12.23	-0.4685	0.3945	4	4	1.679	18
	Total	6.551	23					WT vs. pIpaD 0.3	11.76	12.01	-0.2494	0.3945	4	4	0.894	18
								WT vs. pIpaD 0.5	11.76	12.27	-0.514	0.3945	4	4	1.843	18
	Data summary							ipaD vs. pIpaD 0.0	11.78	11.95	-0.1706	0.3945	4	4	0.6115	18
	Number of treatments (columns)	6						ipaD vs. pIpaD 0.1	11.78	12.23	-0.4505	0.3945	4	4	1.615	18
	Number of values (total)	24						ipaD vs. pIpaD 0.3	11.78	12.01	-0.2314	0.3945	4	4	0.8295	18
								ipaD vs. pIpaD 0.5	11.78	12.27	-0.4961	0.3945	4	4	1.778	18
								pIpaD 0.0 vs. pIpaD 0.1	11.95	12.23	-0.28	0.3945	4	4	1.004	18
								pIpaD 0.0 vs. pIpaD 0.3	11.95	12.01	-0.06083	0.3945	4	4	0.2181	18
								pIpaD 0.0 vs. pIpaD 0.5	11.95	12.27	-0.3255	0.3945	4	4	1.167	18
								pIpaD 0.1 vs. pIpaD 0.3	12.23	12.01	0.2191	0.3945	4	4	0.7855	18
								pIpaD 0.1 vs. pIpaD 0.5	12.23	12.27	-0.04552	0.3945	4	4	0.1632	18
								pIpaD 0.3 vs. pIpaD 0.5	12.01	12.27	-0.2646	0.3945	4	4	0.9486	18
	Table Analyzed	combined total area						Number of families	1
	Data sets analyzed	I-N						Number of comparisons per family	15
								Alpha	0.05
	ANOVA summary
	F	13.22						Tukey's multiple comparisons test	Mean Diff.	95.00% CI of diff.	Below threshold?	Summary	Adjusted P Value
	P value	<0.0001						WT vs. ipaD	1.072	0.2998 to 1.845	Yes	**	0.0039	I-J
	P value summary	****						WT vs. pIpaD 0.0	1.598	0.8249 to 2.370	Yes	****	<0.0001	I-K
	Significant diff. among means (P < 0.05)?	Yes						WT vs. pIpaD 0.1	0.5721	-0.2006 to 1.345	No	ns	0.2244	I-L
	R squared	0.7859						WT vs. pIpaD 0.3	0.3771	-0.3955 to 1.150	No	ns	0.6381	I-M
								WT vs. pIpaD 0.5	0.03019	-0.7425 to 0.8029	No	ns	>0.9999	I-N
	Brown-Forsythe test							ipaD vs. pIpaD 0.0	0.5252	-0.2475 to 1.298	No	ns	0.3026	J-K
	F (DFn, DFd)	2.208 (5, 18)						ipaD vs. pIpaD 0.1	-0.5004	-1.273 to 0.2723	No	ns	0.3505	J-L
	P value	0.0985						ipaD vs. pIpaD 0.3	-0.6953	-1.468 to 0.07738	No	ns	0.0923	J-M
	P value summary	ns						ipaD vs. pIpaD 0.5	-1.042	-1.815 to -0.2696	Yes	**	0.005	J-N
	Are SDs significantly different (P < 0.05)?	No						pIpaD 0.0 vs. pIpaD 0.1	-1.026	-1.798 to -0.2529	Yes	**	0.0058	K-L
								pIpaD 0.0 vs. pIpaD 0.3	-1.22	-1.993 to -0.4478	Yes	**	0.0011	K-M
	Bartlett's test							pIpaD 0.0 vs. pIpaD 0.5	-1.567	-2.340 to -0.7947	Yes	****	<0.0001	K-N
	Bartlett's statistic (corrected)	4.004						pIpaD 0.1 vs. pIpaD 0.3	-0.1949	-0.9676 to 0.5778	No	ns	0.9635	L-M
	P value	0.5488						pIpaD 0.1 vs. pIpaD 0.5	-0.5419	-1.315 to 0.2308	No	ns	0.2728	L-N
	P value summary	ns						pIpaD 0.3 vs. pIpaD 0.5	-0.3469	-1.120 to 0.4257	No	ns	0.7112	M-N
	Are SDs significantly different (P < 0.05)?	No
								Test details	Mean 1	Mean 2	Mean Diff.	SE of diff.	n1	n2	q	DF
	ANOVA table	SS	DF	MS	F (DFn, DFd)	P value		WT vs. ipaD	6.646	5.574	1.072	0.2431	4	4	6.238	18
	Treatment (between columns)	7.812	5	1.562	F (5, 18) = 13.22	P<0.0001		WT vs. pIpaD 0.0	6.646	5.049	1.598	0.2431	4	4	9.293	18
	Residual (within columns)	2.128	18	0.1182				WT vs. pIpaD 0.1	6.646	6.074	0.5721	0.2431	4	4	3.327	18
	Total	9.94	23					WT vs. pIpaD 0.3	6.646	6.269	0.3771	0.2431	4	4	2.194	18
								WT vs. pIpaD 0.5	6.646	6.616	0.03019	0.2431	4	4	0.1756	18
	Data summary							ipaD vs. pIpaD 0.0	5.574	5.049	0.5252	0.2431	4	4	3.055	18
	Number of treatments (columns)	6						ipaD vs. pIpaD 0.1	5.574	6.074	-0.5004	0.2431	4	4	2.911	18
	Number of values (total)	24						ipaD vs. pIpaD 0.3	5.574	6.269	-0.6953	0.2431	4	4	4.044	18
								ipaD vs. pIpaD 0.5	5.574	6.616	-1.042	0.2431	4	4	6.062	18
								pIpaD 0.0 vs. pIpaD 0.1	5.049	6.074	-1.026	0.2431	4	4	5.965	18
								pIpaD 0.0 vs. pIpaD 0.3	5.049	6.269	-1.22	0.2431	4	4	7.099	18
								pIpaD 0.0 vs. pIpaD 0.5	5.049	6.616	-1.567	0.2431	4	4	9.117	18
								pIpaD 0.1 vs. pIpaD 0.3	6.074	6.269	-0.1949	0.2431	4	4	1.134	18
								pIpaD 0.1 vs. pIpaD 0.5	6.074	6.616	-0.5419	0.2431	4	4	3.152	18
								pIpaD 0.3 vs. pIpaD 0.5	6.269	6.616	-0.3469	0.2431	4	4	2.018	18
								Compact letter display
								WT	A
								pIpaD 0.5	A
								pIpaD 0.3	A B
								pIpaD 0.1	A B
								ipaD	B C
								pIpaD 0.0	C
F4. (C)
	Table Analyzed	log2 cfu/ml						Compare cell means regardless of rows and columns
	Two-way ANOVA	Ordinary						Number of families	1
	Alpha	0.05						Number of comparisons per family	6
								Alpha	0.05
	Source of Variation	% of total variation	P value	P value summary	Significant?
	Interaction	0.08501	0.8623	ns	No			Tukey's multiple comparisons test	Mean Diff.	95.00% CI of diff.	Below threshold?	Summary	Adjusted P Value
	Row Factor	78.41	0.0006	***	Yes
	Column Factor	0.3064	0.7426	ns	No			0 h:WT vs. 0 h:ipaD	-0.1193	-1.160 to 0.9216	No	ns	0.9819
								0 h:WT vs. 6 h:WT	-1.292	-2.333 to -0.2507	Yes	*	0.0173
	ANOVA table	SS	DF	MS	F (DFn, DFd)	P value		0 h:WT vs. 6 h:ipaD	-1.329	-2.370 to -0.2877	Yes	*	0.0148
	Interaction	0.005086	1	0.005086	F (1, 8) = 0.03209	P=0.8623		0 h:ipaD vs. 6 h:WT	-1.172	-2.213 to -0.1314	Yes	*	0.0285
	Row Factor	4.691	1	4.691	F (1, 8) = 29.60	P=0.0006		0 h:ipaD vs. 6 h:ipaD	-1.209	-2.250 to -0.1684	Yes	*	0.0243
	Column Factor	0.01833	1	0.01833	F (1, 8) = 0.1156	P=0.7426		6 h:WT vs. 6 h:ipaD	-0.03699	-1.078 to 1.004	No	ns	0.9994
	Residual	1.268	8	0.1585
	Difference between column means							Test details	Mean 1	Mean 2	Mean Diff.	SE of diff.	N1	N2	q	DF
	Mean of WT	7.863
	Mean of ipaD	7.941						0 h:WT vs. 0 h:ipaD	7.217	7.336	-0.1193	0.325	3	3	0.5192	8
	Difference between means	-0.07816						0 h:WT vs. 6 h:WT	7.217	8.509	-1.292	0.325	3	3	5.62	8
	SE of difference	0.2298						0 h:WT vs. 6 h:ipaD	7.217	8.546	-1.329	0.325	3	3	5.781	8
	95% CI of difference	-0.6082 to 0.4519						0 h:ipaD vs. 6 h:WT	7.336	8.509	-1.172	0.325	3	3	5.1	8
								0 h:ipaD vs. 6 h:ipaD	7.336	8.546	-1.209	0.325	3	3	5.261	8
	Difference between row means							6 h:WT vs. 6 h:ipaD	8.509	8.546	-0.03699	0.325	3	3	0.1609	8
	Mean of 0 h	7.277
	Mean of 6 h	8.527						Compact letter display
	Difference between means	-1.25						6 h:ipaD	A
	SE of difference	0.2298						6 h:WT	A
	95% CI of difference	-1.780 to -0.7204						0 h:ipaD	B
								0 h:WT	B
	Interaction CI
	Mean diff, A1 - B1	-0.1193
	Mean diff, A2 - B2	-0.03699
	(A1 -B1) - (A2 - B2)	-0.08235
	95% CI of difference	-1.142 to 0.9777
	(B1 - A1) - (B2 - A2)	0.08235
	95% CI of difference	-0.9777 to 1.142
	Data summary
	Number of columns (Column Factor)	2
	Number of rows (Row Factor)	2
	Number of values	12

## Sheet: Figure 5
F5. (A)
		-	DMSO	LCA				-	DMSO	LCA				-	DMSO	LCA
	15 min	4588.24	5084.75	1880.6			30. min	1647.06	508.475	1597.01			60 min	9577.5	3617	3650.8
		9038.46	2950	4782.61				2596.15	1625	630.435				4425.9	10181.8	5619
		4560.98	8571.43	7716.54				2536.59	7346.94	2755.91				6125	5822.2	3333.3
F5. (B)
		-	DMSO	LCA				-	DMSO	LCA				-	DMSO	LCA
	15 min	1.11765	1.50031	0.641791			30. min	1.79412	3.84181	2.02985			60 min	20.2817	28.0851	25.3968
		0.235043	0.541667	0.21256				1.23077	1.7	0.891304				12.4074	5.63636	15.0476
		2.07317	0.755102	0.787402				3.04878	1.91837	2.10236				11.25	7.11111	9.35897
F5. (A)
	Table Analyzed	T0.25 (adherant) / T0 (aggregate CFU) per 10^7 CFU							Number of families	1
	Data sets analyzed	A-C							Number of comparisons per family	3
									Alpha	0.05
	ANOVA summary
	F	0.1577							Tukey's multiple comparisons test	Mean Diff.	95.00% CI of diff.	Below threshold?	Summary	Adjusted P Value
	P value	0.8575							- vs. DMSO	527.2	-6441 to 7495	No	ns	0.9709	A-B
	P value summary	ns							- vs. LCA	1269	-5699 to 8237	No	ns	0.8459	A-C
	Significant diff. among means (P < 0.05)?	No							DMSO vs. LCA	742.1	-6226 to 7710	No	ns	0.9434	B-C
	R squared	0.04994
									Test details	Mean 1	Mean 2	Mean Diff.	SE of diff.	n1	n2	q	DF
	Brown-Forsythe test								- vs. DMSO	6063	5535	527.2	2271	3	3	0.3283	6
	F (DFn, DFd)	0.04270 (2, 6)							- vs. LCA	6063	4793	1269	2271	3	3	0.7904	6
	P value	0.9585							DMSO vs. LCA	5535	4793	742.1	2271	3	3	0.4621	6
	P value summary	ns
	Are SDs significantly different (P < 0.05)?	No
	Bartlett's test
	Bartlett's statistic (corrected)
	P value
	P value summary
	Are SDs significantly different (P < 0.05)?
	ANOVA table	SS	DF	MS	F (DFn, DFd)	P value
	Treatment (between columns)	2439831	2	1219916	F (2, 6) = 0.1577	P=0.8575
	Residual (within columns)	46418489	6	7736415
	Total	48858321	8
	Data summary
	Number of treatments (columns)	3
	Number of values (total)	9
	Table Analyzed	T0.5 (adherant) / T0 (aggregate CFU) per 10^7 CFU							Number of families	1
	Data sets analyzed	A-C							Number of comparisons per family	3
	Distribution assumption	Normal (Gaussian)							Alpha	0.05
	ANOVA summary								Tukey's multiple comparisons test	Mean diff.	95.00% CI of diff.	Below threshold?	Summary	Adjusted P Value
	F	0.3445							- vs. DMSO	-900.2	-6478 to 4678	No	ns	0.8762	A-B
	P value	0.7217							- vs. LCA	598.8	-4979 to 6177	No	ns	0.9425	A-C
	P value summary	ns							DMSO vs. LCA	1499	-4079 to 7077	No	ns	0.7028	B-C
	Significant diff. among means (P < 0.05)?	No
	R squared	0.103							Test details	Mean 1	Mean 2	Mean diff.	SE of diff.	n1	n2	q	DF
									- vs. DMSO	2260	3160	-900.2	1818	3	3	0.7002	6
	Brown-Forsythe test								- vs. LCA	2260	1661	598.8	1818	3	3	0.4658	6
	F (DFn, DFd)	0.9879 (2, 6)							DMSO vs. LCA	3160	1661	1499	1818	3	3	1.166	6
	P value	0.4257
	P value summary	ns							Compact letter display
	Are SDs significantly different (P < 0.05)?	No							DMSO	A
									-	A
	Bartlett's test								LCA	A
	Bartlett's statistic (corrected)
	P value
	P value summary
	Are SDs significantly different (P < 0.05)?
	ANOVA table	SS	DF	MS	F (DFn, DFd)	P value
	Treatment (between columns)	3416007	2	1708003	F (2, 6) = 0.3445	P=0.7217
	Residual (within columns)	29747441	6	4957907
	Total	33163448	8
	Data summary
	Number of treatments (columns)	3
	Number of values (total)	9
	Table Analyzed	per 10^7 T1 (adherant) / T0 (aggregate CFU)							Number of families	1
	Data sets analyzed	A-C							Number of comparisons per family	3
									Alpha	0.05
	ANOVA summary
	F	0.9032							Tukey's multiple comparisons test	Mean Diff.	95.00% CI of diff.	Below threshold?	Summary	Adjusted P Value
	P value	0.454							TSB vs. DMSO	169.1	-6232 to 6570	No	ns	0.9964	A-B
	P value summary	ns							TSB vs. LCA	2508	-3893 to 8909	No	ns	0.4942	A-C
	Significant diff. among means (P < 0.05)?	No							DMSO vs. LCA	2339	-4062 to 8740	No	ns	0.5368	B-C
	R squared	0.2314
									Test details	Mean 1	Mean 2	Mean Diff.	SE of diff.	n1	n2	q	DF
	Brown-Forsythe test								TSB vs. DMSO	6709	6540	169.1	2086	3	3	0.1147	6
	F (DFn, DFd)	0.5372 (2, 6)							TSB vs. LCA	6709	4201	2508	2086	3	3	1.7	6
	P value	0.6101							DMSO vs. LCA	6540	4201	2339	2086	3	3	1.586	6
	P value summary	ns
	Are SDs significantly different (P < 0.05)?	No							Compact letter display
									TSB	A
	Bartlett's test								DMSO	A
	Bartlett's statistic (corrected)								LCA	A
	P value
	P value summary
	Are SDs significantly different (P < 0.05)?
	ANOVA table	SS	DF	MS	F (DFn, DFd)	P value
	Treatment (between columns)	11793168	2	5896584	F (2, 6) = 0.9032	P=0.4540
	Residual (within columns)	39170113	6	6528352
	Total	50963282	8
	Data summary
	Number of treatments (columns)	3
	Number of values (total)	9
F5. (B)
	Table Analyzed	T1.25 (invaded) / T0 (aggregate CFU) per 10^7 CFU							Number of families	1
	Data sets analyzed	A-C							Number of comparisons per family	3
									Alpha	0.05
	ANOVA summary
	F	0.6894							Tukey's multiple comparisons test	Mean Diff.	95.00% CI of diff.	Below threshold?	Summary	Adjusted P Value
	P value	0.5376							- vs. DMSO	0.2096	-1.367 to 1.786	No	ns	0.9136	A-B
	P value summary	ns							- vs. LCA	0.5947	-0.9816 to 2.171	No	ns	0.5175	A-C
	Significant diff. among means (P < 0.05)?	No							DMSO vs. LCA	0.3851	-1.191 to 1.961	No	ns	0.745	B-C
	R squared	0.1869
									Test details	Mean 1	Mean 2	Mean Diff.	SE of diff.	n1	n2	q	DF
	Brown-Forsythe test								- vs. DMSO	1.142	0.9324	0.2096	0.5138	3	3	0.5769	6
	F (DFn, DFd)	0.8778 (2, 6)							- vs. LCA	1.142	0.5473	0.5947	0.5138	3	3	1.637	6
	P value	0.463							DMSO vs. LCA	0.9324	0.5473	0.3851	0.5138	3	3	1.06	6
	P value summary	ns
	Are SDs significantly different (P < 0.05)?	No
	Bartlett's test
	Bartlett's statistic (corrected)
	P value
	P value summary
	Are SDs significantly different (P < 0.05)?
	ANOVA table	SS	DF	MS	F (DFn, DFd)	P value
	Treatment (between columns)	0.5459	2	0.273	F (2, 6) = 0.6894	P=0.5376
	Residual (within columns)	2.376	6	0.3959
	Total	2.921	8
	Data summary
	Number of treatments (columns)	3
	Number of values (total)	9
	Table Analyzed	T1.5 (invaded) / T0 (aggregate CFU) per 10^7 CFU							Number of families	1
	Data sets analyzed	A-C							Number of comparisons per family	3
	Distribution assumption	Normal (Gaussian)							Alpha	0.05
	ANOVA summary								Tukey's multiple comparisons test	Mean diff.	95.00% CI of diff.	Below threshold?	Summary	Adjusted P Value
	F	0.5499							- vs. DMSO	-0.4622	-2.846 to 1.922	No	ns	0.8279	A-B
	P value	0.6036							- vs. LCA	0.3501	-2.034 to 2.734	No	ns	0.896	A-C
	P value summary	ns							DMSO vs. LCA	0.8122	-1.572 to 3.196	No	ns	0.5782	B-C
	Significant diff. among means (P < 0.05)?	No
	R squared	0.1549							Test details	Mean 1	Mean 2	Mean diff.	SE of diff.	n1	n2	q	DF
									- vs. DMSO	2.025	2.487	-0.4622	0.777	3	3	0.8412	6
	Brown-Forsythe test								- vs. LCA	2.025	1.675	0.3501	0.777	3	3	0.6371	6
	F (DFn, DFd)	0.1169 (2, 6)							DMSO vs. LCA	2.487	1.675	0.8122	0.777	3	3	1.478	6
	P value	0.8917
	P value summary	ns							Compact letter display
	Are SDs significantly different (P < 0.05)?	No							DMSO	A
									-	A
	Bartlett's test								LCA	A
	Bartlett's statistic (corrected)
	P value
	P value summary
	Are SDs significantly different (P < 0.05)?
	ANOVA table	SS	DF	MS	F (DFn, DFd)	P value
	Treatment (between columns)	0.9958	2	0.4979	F (2, 6) = 0.5499	P=0.6036
	Residual (within columns)	5.433	6	0.9055
	Total	6.429	8
	Data summary
	Number of treatments (columns)	3
	Number of values (total)	9
	Table Analyzed	per 10^7 Invasion T2 (invaded) / T0 (aggregate CFU)							Number of families	1
	Data sets analyzed	A-C							Number of comparisons per family	3
									Alpha	0.05
	ANOVA summary
	F	0.0837							Tukey's multiple comparisons test	Mean Diff.	95.00% CI of diff.	Below threshold?	Summary	Adjusted P Value
	P value	0.9208							TSB vs. DMSO	1.036	-21.74 to 23.81	No	ns	0.9893	A-B
	P value summary	ns							TSB vs. LCA	-1.955	-24.73 to 20.82	No	ns	0.9627	A-C
	Significant diff. among means (P < 0.05)?	No							DMSO vs. LCA	-2.99	-25.77 to 19.78	No	ns	0.9156	B-C
	R squared	0.02714
									Test details	Mean 1	Mean 2	Mean Diff.	SE of diff.	n1	n2	q	DF
	Brown-Forsythe test								TSB vs. DMSO	14.65	13.61	1.036	7.423	3	3	0.1973	6
	F (DFn, DFd)	0.2474 (2, 6)							TSB vs. LCA	14.65	16.6	-1.955	7.423	3	3	0.3724	6
	P value	0.7884							DMSO vs. LCA	13.61	16.6	-2.99	7.423	3	3	0.5697	6
	P value summary	ns
	Are SDs significantly different (P < 0.05)?	No							Compact letter display
									LCA	A
	Bartlett's test								TSB	A
	Bartlett's statistic (corrected)								DMSO	A
	P value
	P value summary
	Are SDs significantly different (P < 0.05)?
	ANOVA table	SS	DF	MS	F (DFn, DFd)	P value
	Treatment (between columns)	13.84	2	6.918	F (2, 6) = 0.08370	P=0.9208
	Residual (within columns)	495.9	6	82.65
	Total	509.7	8
	Data summary
	Number of treatments (columns)	3
	Number of values (total)	9

## Sheet: Figure 6
F6. (B)
		DMSO
	15 min	1.08295	1.26914	0.840812	1.04564	0.900581	0.964337	0.907722	0.55072	1.27272	0.922643	0.704859	1.06295	1.38855	0.822767	2.90178	1.05693	0.918947	1.36189	0.775644	0.827247	0.769356	0.572019	0.777404	1.02052	0.985095	0.52927	0.807933	0.736399	0.430806	0.957704	1.20353	1.03769	0.95744	1.21185	1.35183	0.973805	1.03845	0.932421	0.793824	0.898157	1.25158	0.998557	1.06504	1.52649	1.63705	0.895427	1.2247	1.83346
	30 min	2.36719	0.929181	2.53092	1.60002	1.94581	1.3717	3.00846	1.86894	3.35948	1.52502	2.69891	1.5748	0.454981	2.09813	0.546059	1.51148	1.38129	1.88526	1.70697	1.01971	1.86729	0.974613	0.83139	1.38619	2.0883	1.6999	2.11297	2.36147	2.35094	1.1714	1.43312	1.06458	1.26088	1.97505	0.953107	1.33287	0.647295	3.09433	1.89221	0.670211	1.92752	3.03738	2.04626	2.8997	3.95187	0.987176	3.65143	1.05175
F6. (C)
		DMSO
	15 min	2.56121	4.38235	2.07497	1.42945	2.07251	1.97297	1.60146	1.619	3.6336	1.67264	3.4334	1.81387	3.53273	2.03825	2.22316	1.98447	1.61182	2.24919	1.37151	1.52492	1.60721	2.71239	2.65243	1.71303	1.6166	2.07764	3.21759	3.0529	2.20089	1.63987	1.94939	1.97269	1.88784	1.51989	1.35854	1.80364	2.69156	2.47165	1.83459	2.04601	0.954323	0.697501	0.821646	4.57398	0.848604	1.3541	1.3202	0.914746
	30 min	14.5061	2.71781	8.06465	9.42229	27.1562	7.37235	13.6837	8.23193	9.97434	10.0341	6.71814	9.93841	1.7644	2.07223	1.39908	2.52846	3.52275	2.93528	2.52752	1.45881	3.03428	7.9601	5.05948	33.341	22.4295	8.07066	3.87268	19.891	12.262	6.83898	3.01721	6.49119	2.28326	13.244	2.56124	13.197	2.03595	2.67255	3.67902	2.2347	7.11021	1.72306	3.36547	16.697	3.17157	2.25535	14.6581	1.18808
F6. (B)
	Table Analyzed	grouped combined low moi f-actin						Compare cell means regardless of rows and columns
	Two-way ANOVA	Ordinary						Number of families	1
	Alpha	0.05						Number of comparisons per family	6
								Alpha	0.05
	Source of Variation	% of total variation	P value	P value summary	Significant?
	Interaction	1.559	0.0227	*	Yes			Tukey's multiple comparisons test	Mean Diff.	95.00% CI of diff.	Below threshold?	Summary	Adjusted P Value
	Row Factor	24.86	<0.0001	****	Yes
	Column Factor	3.628	0.0006	***	Yes			15 min:DMSO vs. 15 min:LCA	-0.1324	-0.5343 to 0.2696	No	ns	0.8294
								15 min:DMSO vs. 30 min:DMSO	-0.7541	-1.156 to -0.3521	Yes	****	<0.0001
	ANOVA table	SS	DF	MS	F (DFn, DFd)	P value		15 min:DMSO vs. 30 min:LCA	-1.39	-1.792 to -0.9883	Yes	****	<0.0001
	Interaction	3.808	1	3.808	F (1, 236) = 5.260	P=0.0227		15 min:LCA vs. 30 min:DMSO	-0.6217	-1.024 to -0.2197	Yes	***	0.0005
	Row Factor	60.72	1	60.72	F (1, 236) = 83.87	P<0.0001		15 min:LCA vs. 30 min:LCA	-1.258	-1.660 to -0.8560	Yes	****	<0.0001
	Column Factor	8.861	1	8.861	F (1, 236) = 12.24	P=0.0006		30 min:DMSO vs. 30 min:LCA	-0.6362	-1.038 to -0.2343	Yes	***	0.0003
	Residual	170.9	236	0.724
	Difference between column means							Test details	Mean 1	Mean 2	Mean Diff.	SE of diff.	N1	N2	q	DF
	Mean of DMSO	1.51
	Mean of LCA	1.894						15 min:DMSO vs. 15 min:LCA	1.133	1.265	-0.1324	0.1553	60	60	1.205	236
	Difference between means	-0.3843						15 min:DMSO vs. 30 min:DMSO	1.133	1.887	-0.7541	0.1553	60	60	6.865	236
	SE of difference	0.1098						15 min:DMSO vs. 30 min:LCA	1.133	2.523	-1.39	0.1553	60	60	12.66	236
	95% CI of difference	-0.6007 to -0.1679						15 min:LCA vs. 30 min:DMSO	1.265	1.887	-0.6217	0.1553	60	60	5.66	236
								15 min:LCA vs. 30 min:LCA	1.265	2.523	-1.258	0.1553	60	60	11.45	236
	Difference between row means							30 min:DMSO vs. 30 min:LCA	1.887	2.523	-0.6362	0.1553	60	60	5.792	236
	Mean of 15 min	1.199
	Mean of 30 min	2.205
	Difference between means	-1.006
	SE of difference	0.1098
	95% CI of difference	-1.222 to -0.7896
	Interaction CI
	Mean diff, A1 - B1	-0.1324
	Mean diff, A2 - B2	-0.6362
	(A1 -B1) - (A2 - B2)	0.5039
	95% CI of difference	0.07104 to 0.9367
	(B1 - A1) - (B2 - A2)	-0.5039
	95% CI of difference	-0.9367 to -0.07104
	Data summary
	Number of columns (Column Factor)	2
	Number of rows (Row Factor)	2
	Number of values	240
F6. (C)
	Table Analyzed	grouped combined low moi egfp						Compare cell means regardless of rows and columns
	Two-way ANOVA	Ordinary						Number of families	1
	Alpha	0.05						Number of comparisons per family	6
								Alpha	0.05
	Source of Variation	% of total variation	P value	P value summary	Significant?
	Interaction	3.765	0.0001	***	Yes			Tukey's multiple comparisons test	Mean Diff.	95.00% CI of diff.	Below threshold?	Summary	Adjusted P Value
	Row Factor	25.64	<0.0001	****	Yes
	Column Factor	12.2	<0.0001	****	Yes			15 min:DMSO vs. 15 min:LCA	-2.863	-6.221 to 0.4954	No	ns	0.1246
								15 min:DMSO vs. 30 min:DMSO	-5.762	-9.120 to -2.403	Yes	****	<0.0001
	ANOVA table	SS	DF	MS	F (DFn, DFd)	P value		15 min:DMSO vs. 30 min:LCA	-15.78	-19.14 to -12.43	Yes	****	<0.0001
	Interaction	769	1	769	F (1, 236) = 15.22	P=0.0001		15 min:LCA vs. 30 min:DMSO	-2.899	-6.257 to 0.4598	No	ns	0.1173
	Row Factor	5236	1	5236	F (1, 236) = 103.6	P<0.0001		15 min:LCA vs. 30 min:LCA	-12.92	-16.28 to -9.563	Yes	****	<0.0001
	Column Factor	2491	1	2491	F (1, 236) = 49.28	P<0.0001		30 min:DMSO vs. 30 min:LCA	-10.02	-13.38 to -6.665	Yes	****	<0.0001
	Residual	11928	236	50.54
	Difference between column means							Test details	Mean 1	Mean 2	Mean Diff.	SE of diff.	N1	N2	q	DF
	Mean of DMSO	4.799
	Mean of LCA	11.24						15 min:DMSO vs. 15 min:LCA	1.918	4.781	-2.863	1.298	60	60	3.119	236
	Difference between means	-6.443						15 min:DMSO vs. 30 min:DMSO	1.918	7.679	-5.762	1.298	60	60	6.278	236
	SE of difference	0.9178						15 min:DMSO vs. 30 min:LCA	1.918	17.7	-15.78	1.298	60	60	17.2	236
	95% CI of difference	-8.251 to -4.635						15 min:LCA vs. 30 min:DMSO	4.781	7.679	-2.899	1.298	60	60	3.158	236
								15 min:LCA vs. 30 min:LCA	4.781	17.7	-12.92	1.298	60	60	14.08	236
	Difference between row means							30 min:DMSO vs. 30 min:LCA	7.679	17.7	-10.02	1.298	60	60	10.92	236
	Mean of 15 min	3.349
	Mean of 30 min	12.69
	Difference between means	-9.342
	SE of difference	0.9178
	95% CI of difference	-11.15 to -7.534
	Interaction CI
	Mean diff, A1 - B1	-2.863
	Mean diff, A2 - B2	-10.02
	(A1 -B1) - (A2 - B2)	7.16
	95% CI of difference	3.544 to 10.78
	(B1 - A1) - (B2 - A2)	-7.16
	95% CI of difference	-10.78 to -3.544
	Data summary
	Number of columns (Column Factor)	2
	Number of rows (Row Factor)	2
	Number of values	240
[truncated: 72 more columns]

## Sheet: Sup F1
FS1
		OD600 agg			OD600 plank			CFU agg			CFU plank
	TSB	31.7	47	21.1	68.3	53	78.9	61	51	39	39	49	61
	DCA	99.8	100	98.2	0.2	0	1.8	99	98.7	99.6	1	1.3	0.4
	DMSO	40.2	33	24.4	59.8	67	75.6	29	33	22	71	67	78
	LCA	92.7	92	95.7	7.3	8	4.3	88	91	95	12	9	5
FS1
	Table Analyzed	OD vs CFU								Compare cell means with others in its row and its column
	Two-way RM ANOVA	Matching: Across row								Number of families	8
	Assume sphericity?	No								Number of comparisons per row family	6
	Alpha	0.05								Number of comparisons per column family	6
										Alpha	0.05
	Source of Variation	% of total variation	P value	P value summary	Significant?	Geisser-Greenhouse's epsilon
	Row Factor x Column Factor	76.39	<0.0001	****	Yes					Tukey's multiple comparisons test	Mean Diff.	95.00% CI of diff.	Below threshold?	Summary	Adjusted P Value
	Row Factor	0
	Column Factor	20.87	<0.0001	****	Yes	0.5214				TSB
	Subject	0	>0.9999	ns	No					OD600 agg vs. OD600 plank	-33.47	-137.6 to 70.71	No	ns	0.3522
										OD600 agg vs. CFU agg	-17.07	-67.75 to 33.62	No	ns	0.3297
	ANOVA table	SS	DF	MS	F (DFn, DFd)	P value				OD600 agg vs. CFU plank	-16.4	-98.50 to 65.70	No	ns	0.6072
	Row Factor x Column Factor	44825	9	4981	F (9, 24) = 74.37	P<0.0001				OD600 plank vs. CFU agg	16.4	-65.70 to 98.50	No	ns	0.6072
	Row Factor	0	3	0						OD600 plank vs. CFU plank	17.07	-33.62 to 67.75	No	ns	0.3297
	Column Factor	12244	3	4081	F (1.564, 12.51) = 60.94	P<0.0001				CFU agg vs. CFU plank	0.6667	-87.46 to 88.80	No	ns	>0.9999
	Subject	0	8	0	F (8, 24) = 0.000	P>0.9999
	Residual	1607	24	66.97						DCA
										OD600 agg vs. OD600 plank	98.67	90.77 to 106.6	Yes	****	<0.0001
	Data summary									OD600 agg vs. CFU agg	0.2333	-5.513 to 5.980	No	ns	0.9901
	Number of columns (Column Factor)	4								OD600 agg vs. CFU plank	98.43	96.23 to 100.6	Yes	****	<0.0001
	Number of rows (Row Factor)	4								OD600 plank vs. CFU agg	-98.43	-100.6 to -96.23	Yes	****	<0.0001
	Number of subjects (Subject)	12								OD600 plank vs. CFU plank	-0.2333	-5.980 to 5.513	No	ns	0.9901
	Number of missing values	0								CFU agg vs. CFU plank	98.2	94.53 to 101.9	Yes	****	<0.0001
										DMSO
										OD600 agg vs. OD600 plank	-34.93	-98.22 to 28.36	No	ns	0.1495
										OD600 agg vs. CFU agg	4.533	-19.06 to 28.12	No	ns	0.6281
										OD600 agg vs. CFU plank	-39.47	-88.85 to 9.914	No	ns	0.0764
										OD600 plank vs. CFU agg	39.47	-9.914 to 88.85	No	ns	0.0764
										OD600 plank vs. CFU plank	-4.533	-28.12 to 19.06	No	ns	0.6281
										CFU agg vs. CFU plank	-44	-88.55 to 0.5469	No	ns	0.0512
										LCA
										OD600 agg vs. OD600 plank	86.93	71.21 to 102.7	Yes	***	0.0004
										OD600 agg vs. CFU agg	2.133	-6.779 to 11.05	No	ns	0.5073
										OD600 agg vs. CFU plank	84.8	63.85 to 105.8	Yes	**	0.0023
										OD600 plank vs. CFU agg	-84.8	-105.8 to -63.85	Yes	**	0.0023
										OD600 plank vs. CFU plank	-2.133	-11.05 to 6.779	No	ns	0.5073
										CFU agg vs. CFU plank	82.67	54.57 to 110.8	Yes	**	0.0062
										OD600 agg
										TSB vs. DCA	-66.07	-117.6 to -14.49	Yes	*	0.0308
										TSB vs. DMSO	0.7333	-39.14 to 40.60	No	ns	0.9997
										TSB vs. LCA	-60.2	-110.4 to -10.03	Yes	*	0.0347
										DCA vs. DMSO	66.8	35.97 to 97.63	Yes	*	0.0107
										DCA vs. LCA	5.867	-0.3370 to 12.07	No	ns	0.0578
										DMSO vs. LCA	-60.93	-89.80 to -32.07	Yes	**	0.0099
										OD600 plank
										TSB vs. DCA	66.07	14.49 to 117.6	Yes	*	0.0308
										TSB vs. DMSO	-0.7333	-40.60 to 39.14	No	ns	0.9997
										TSB vs. LCA	60.2	10.03 to 110.4	Yes	*	0.0347
										DCA vs. DMSO	-66.8	-97.63 to -35.97	Yes	*	0.0107
										DCA vs. LCA	-5.867	-12.07 to 0.3370	No	ns	0.0578
										DMSO vs. LCA	60.93	32.07 to 89.80	Yes	**	0.0099
										CFU agg
										TSB vs. DCA	-48.77	-92.70 to -4.834	Yes	*	0.0409
										TSB vs. DMSO	22.33	-12.38 to 57.05	No	ns	0.1475
										TSB vs. LCA	-41	-79.43 to -2.568	Yes	*	0.0433
										DCA vs. DMSO	71.1	49.08 to 93.12	Yes	**	0.0048
										DCA vs. LCA	7.767	-5.888 to 21.42	No	ns	0.1457
										DMSO vs. LCA	-63.33	-80.33 to -46.34	Yes	***	0.0008
										CFU plank
										TSB vs. DCA	48.77	4.834 to 92.70	Yes	*	0.0409
										TSB vs. DMSO	-22.33	-57.05 to 12.38	No	ns	0.1475
										TSB vs. LCA	41	2.568 to 79.43	Yes	*	0.0433
										DCA vs. DMSO	-71.1	-93.12 to -49.08	Yes	**	0.0048
										DCA vs. LCA	-7.767	-21.42 to 5.888	No	ns	0.1457
										DMSO vs. LCA	63.33	46.34 to 80.33	Yes	***	0.0008
										Test details	Mean 1	Mean 2	Mean Diff.	SE of diff.	N1	N2	q	DF
										TSB
										OD600 agg vs. OD600 plank	33.27	66.73	-33.47	15.04	3	3	3.148	2
										OD600 agg vs. CFU agg	33.27	50.33	-17.07	7.315	3	3	3.299	2
										OD600 agg vs. CFU plank	33.27	49.67	-16.4	11.85	3	3	1.957	2
										OD600 plank vs. CFU agg	66.73	50.33	16.4	11.85	3	3	1.957	2
										OD600 plank vs. CFU plank	66.73	49.67	17.07	7.315	3	3	3.299	2
										CFU agg vs. CFU plank	50.33	49.67	0.6667	12.72	3	3	0.07412	2
										DCA
										OD600 agg vs. OD600 plank	99.33	0.6667	98.67	1.139	3	3	122.5	2
										OD600 agg vs. CFU agg	99.33	99.1	0.2333	0.8293	3	3	0.3979	2
										OD600 agg vs. CFU plank	99.33	0.9	98.43	0.318	3	3	437.8	2
										OD600 plank vs. CFU agg	0.6667	99.1	-98.43	0.318	3	3	437.8	2
										OD600 plank vs. CFU plank	0.6667	0.9	-0.2333	0.8293	3	3	0.3979	2
										CFU agg vs. CFU plank	99.1	0.9	98.2	0.5292	3	3	262.5	2
										DMSO
										OD600 agg vs. OD600 plank	32.53	67.47	-34.93	9.134	3	3	5.409	2
										OD600 agg vs. CFU agg	32.53	28	4.533	3.405	3	3	1.883	2
										OD600 agg vs. CFU plank	32.53	72	-39.47	7.127	3	3	7.832	2
										OD600 plank vs. CFU agg	67.47	28	39.47	7.127	3	3	7.832	2
										OD600 plank vs. CFU plank	67.47	72	-4.533	3.405	3	3	1.883	2
										CFU agg vs. CFU plank	28	72	-44	6.429	3	3	9.679	2
										LCA
										OD600 agg vs. OD600 plank	93.47	6.533	86.93	2.27	3	3	54.17	2
										OD600 agg vs. CFU agg	93.47	91.33	2.133	1.286	3	3	2.346	2
										OD600 agg vs. CFU plank	93.47	8.667	84.8	3.024	3	3	39.66	2
										OD600 plank vs. CFU agg	6.533	91.33	-84.8	3.024	3	3	39.66	2
										OD600 plank vs. CFU plank	6.533	8.667	-2.133	1.286	3	3	2.346	2
										CFU agg vs. CFU plank	91.33	8.667	82.67	4.055	3	3	28.83	2
										OD600 agg
										TSB vs. DCA	33.27	99.33	-66.07	7.539	3	3	12.39	2.023
										TSB vs. DMSO	33.27	32.53	0.7333	8.796	3	3	0.1179	3.299
										TSB vs. LCA	33.27	93.47	-60.2	7.603	3	3	11.2	2.091
										DCA vs. DMSO	99.33	32.53	66.8	4.602	3	3	20.53	2.062
										DCA vs. LCA	99.33	93.47	5.867	1.27	3	3	6.534	2.948
										DMSO vs. LCA	32.53	93.47	-60.93	4.706	3	3	18.31	2.246
										OD600 plank
										TSB vs. DCA	66.73	0.6667	66.07	7.539	3	3	12.39	2.023
										TSB vs. DMSO	66.73	67.47	-0.7333	8.796	3	3	0.1179	3.299
										TSB vs. LCA	66.73	6.533	60.2	7.603	3	3	11.2	2.091
										DCA vs. DMSO	0.6667	67.47	-66.8	4.602	3	3	20.53	2.062
										DCA vs. LCA	0.6667	6.533	-5.867	1.27	3	3	6.534	2.948
										DMSO vs. LCA	67.47	6.533	60.93	4.706	3	3	18.31	2.246
										CFU agg
										TSB vs. DCA	50.33	99.1	-48.77	6.365	3	3	10.84	2.007
										TSB vs. DMSO	50.33	28	22.33	7.126	3	3	4.432	2.959
										TSB vs. LCA	50.33	91.33	-41	6.675	3	3	8.687	2.402
										DCA vs. DMSO	99.1	28	71.1	3.225	3	3	31.17	2.027
										DCA vs. LCA	99.1	91.33	7.767	2.045	3	3	5.372	2.068
										DMSO vs. LCA	28	91.33	-63.33	3.801	3	3	23.57	3.374
										CFU plank
										TSB vs. DCA	49.67	0.9	48.77	6.365	3	3	10.84	2.007
										TSB vs. DMSO	49.67	72	-22.33	7.126	3	3	4.432	2.959
										TSB vs. LCA	49.67	8.667	41	6.675	3	3	8.687	2.402
										DCA vs. DMSO	0.9	72	-71.1	3.225	3	3	31.17	2.027
										DCA vs. LCA	0.9	8.667	-7.767	2.045	3	3	5.372	2.068
										DMSO vs. LCA	72	8.667	63.33	3.801	3	3	23.57	3.374

## Sheet: Sup F2
FS2. (A)
		TSB												DMSO 50												LCA 50																TSB			DMSO 50			LCA 50
	0 h	0.084	0.086	0.084	0.087	0.083	0.086	0.085	0.081	0.083	0.079	0.087	0.085	0.079	0.084	0.083	0.086	0.083	0.083	0.083	0.083	0.083	0.08	0.079	0.086	0.084	0.082	0.085	0.085	0.095	0.091	0.091	0.095	0.088	0.078	0.085	0.086				4 h	245000	150000	800000	192500	7000	557500	245000	71000
	1 h	0.084	0.085	0.083	0.087	0.083	0.085	0.084	0.082	0.083	0.079	0.088	0.085	0.078	0.083	0.081	0.086	0.083	0.081	0.082	0.083	0.084	0.083	0.083	0.087	0.083	0.081	0.085	0.085	0.092	0.089	0.088	0.093	0.089	0.085	0.085	0.091				24 h	2200000	5150000	2850000	1390000	3025000	2300000	950000	2050000
	2 h	0.09	0.091	0.09	0.093	0.086	0.088	0.087	0.085	0.087	0.084	0.092	0.092	0.085	0.087	0.086	0.092	0.086	0.085	0.085	0.086	0.088	0.09	0.089	0.093	0.087	0.087	0.093	0.096	0.095	0.092	0.091	0.096	0.093	0.089	0.089	0.095
	3 h	0.119	0.129	0.127	0.132	0.098	0.103	0.101	0.101	0.114	0.116	0.122	0.13	0.127	0.11	0.113	0.127	0.103	0.106	0.104	0.099	0.112	0.136	0.124	0.131	0.114	0.12	0.142	0.15	0.107	0.11	0.107	0.112	0.112	0.115	0.116	0.119
	4 h	0.228	0.257	0.241	0.283	0.157	0.174	0.173	0.172	0.205	0.257	0.271	0.302	0.267	0.19	0.201	0.242	0.171	0.184	0.191	0.179	0.206	0.245	0.233	0.255	0.202	0.215	0.256	0.282	0.169	0.178	0.174	0.183	0.191	0.189	0.194	0.201
	5 h	0.345	0.377	0.375	0.554	0.27	0.319	0.306	0.332	0.344	0.436	0.516	0.545	0.393	0.314	0.323	0.361	0.289	0.313	0.325	0.309	0.332	0.363	0.392	0.378	0.313	0.335	0.351	0.38	0.277	0.277	0.281	0.284	0.279	0.255	0.271	0.289
	6 h	0.419	0.411	0.437	0.555	0.347	0.393	0.396	0.495	0.435	0.498	0.507	0.552	0.4	0.372	0.414	0.433	0.358	0.394	0.382	0.363	0.371	0.383	0.412	0.415	0.355	0.358	0.36	0.391	0.355	0.327	0.329	0.333	0.292	0.279	0.296	0.314
	7 h	0.458	0.397	0.459	0.527	0.378	0.403	0.455	0.537	0.438	0.491	0.496	0.526	0.386	0.389	0.421	0.423	0.365	0.406	0.39	0.37	0.376	0.39	0.399	0.435	0.351	0.344	0.346	0.379	0.364	0.338	0.337	0.344	0.3	0.284	0.304	0.316
	8 h	0.502	0.399	0.483	0.517	0.469	0.423	0.483	0.536	0.46	0.512	0.502	0.537	0.37	0.409	0.41	0.425	0.363	0.404	0.391	0.368	0.383	0.41	0.383	0.445	0.347	0.338	0.339	0.376	0.356	0.334	0.331	0.338	0.296	0.283	0.298	0.31
	9 h	0.508	0.425	0.53	0.49	0.485	0.414	0.519	0.533	0.47	0.456	0.489	0.528	0.358	0.431	0.402	0.426	0.358	0.425	0.375	0.372	0.366	0.411	0.393	0.462	0.344	0.331	0.339	0.371	0.351	0.332	0.327	0.338	0.293	0.28	0.296	0.307
	10 h	0.519	0.429	0.531	0.496	0.516	0.415	0.513	0.535	0.495	0.467	0.477	0.547	0.357	0.451	0.41	0.418	0.347	0.432	0.393	0.383	0.362	0.433	0.4	0.446	0.343	0.34	0.345	0.375	0.356	0.335	0.33	0.343	0.294	0.282	0.298	0.309
	11 h	0.545	0.444	0.516	0.5	0.542	0.425	0.537	0.542	0.511	0.478	0.514	0.537	0.361	0.464	0.424	0.414	0.364	0.438	0.417	0.402	0.368	0.463	0.422	0.451	0.345	0.337	0.341	0.377	0.359	0.337	0.332	0.346	0.297	0.284	0.3	0.312
	12 h	0.535	0.445	0.54	0.528	0.553	0.425	0.546	0.527	0.519	0.485	0.498	0.527	0.365	0.492	0.435	0.422	0.392	0.456	0.432	0.401	0.38	0.468	0.445	0.469	0.344	0.34	0.34	0.377	0.361	0.339	0.334	0.348	0.299	0.286	0.302	0.314
	13 h	0.555	0.467	0.541	0.524	0.542	0.438	0.558	0.552	0.531	0.48	0.51	0.52	0.383	0.5	0.452	0.439	0.408	0.473	0.452	0.419	0.382	0.438	0.45	0.482	0.347	0.34	0.344	0.375	0.363	0.34	0.336	0.349	0.3	0.288	0.303	0.315
	14 h	0.56	0.478	0.54	0.519	0.546	0.459	0.546	0.561	0.537	0.482	0.521	0.535	0.417	0.474	0.454	0.46	0.42	0.462	0.435	0.453	0.408	0.445	0.438	0.481	0.349	0.339	0.345	0.378	0.365	0.341	0.337	0.35	0.301	0.29	0.305	0.317
	15 h	0.554	0.484	0.546	0.523	0.556	0.472	0.547	0.561	0.56	0.488	0.532	0.529	0.415	0.447	0.429	0.47	0.43	0.438	0.434	0.461	0.411	0.45	0.435	0.5	0.345	0.34	0.345	0.378	0.366	0.342	0.338	0.352	0.303	0.291	0.306	0.318
	16 h	0.559	0.497	0.549	0.541	0.552	0.486	0.552	0.557	0.56	0.5	0.537	0.528	0.422	0.444	0.444	0.471	0.454	0.441	0.438	0.468	0.431	0.455	0.447	0.492	0.348	0.342	0.345	0.378	0.367	0.344	0.339	0.353	0.304	0.292	0.307	0.319
	17 h	0.566	0.513	0.558	0.543	0.574	0.5	0.556	0.569	0.579	0.506	0.548	0.537	0.434	0.465	0.444	0.492	0.46	0.46	0.447	0.484	0.441	0.454	0.437	0.5	0.347	0.343	0.347	0.378	0.368	0.345	0.341	0.354	0.304	0.293	0.309	0.32
	18 h	0.584	0.521	0.563	0.553	0.577	0.501	0.563	0.58	0.588	0.519	0.565	0.552	0.452	0.464	0.447	0.501	0.479	0.465	0.453	0.487	0.467	0.459	0.447	0.521	0.348	0.342	0.345	0.378	0.368	0.346	0.342	0.355	0.305	0.294	0.31	0.321
	19 h	0.583	0.533	0.571	0.564	0.587	0.522	0.578	0.59	0.612	0.534	0.576	0.556	0.465	0.468	0.459	0.508	0.491	0.479	0.466	0.503	0.488	0.463	0.452	0.526	0.35	0.345	0.348	0.379	0.369	0.347	0.343	0.356	0.306	0.295	0.311	0.322
	20 h	0.604	0.542	0.589	0.573	0.597	0.538	0.585	0.601	0.622	0.544	0.58	0.564	0.474	0.473	0.457	0.525	0.5	0.483	0.473	0.521	0.504	0.47	0.454	0.54	0.35	0.345	0.349	0.381	0.37	0.348	0.344	0.357	0.307	0.296	0.313	0.323
	21 h	0.598	0.559	0.597	0.587	0.612	0.552	0.597	0.614	0.622	0.547	0.598	0.572	0.494	0.472	0.464	0.534	0.514	0.48	0.467	0.531	0.517	0.479	0.459	0.546	0.352	0.345	0.35	0.381	0.371	0.35	0.345	0.359	0.308	0.297	0.314	0.323
	22 h	0.616	0.559	0.612	0.62	0.607	0.557	0.601	0.634	0.62	0.55	0.599	0.592	0.51	0.479	0.478	0.547	0.53	0.481	0.469	0.544	0.529	0.483	0.454	0.549	0.353	0.346	0.352	0.383	0.372	0.352	0.347	0.36	0.309	0.298	0.316	0.325
	23 h	0.603	0.559	0.616	0.615	0.606	0.568	0.614	0.626	0.637	0.561	0.609	0.599	0.515	0.484	0.479	0.556	0.536	0.479	0.474	0.541	0.539	0.482	0.469	0.565	0.355	0.349	0.354	0.384	0.374	0.353	0.348	0.362	0.31	0.3	0.317	0.325
	24 h	0.629	0.57	0.623	0.629	0.607	0.572	0.615	0.651	0.64	0.567	0.612	0.605	0.512	0.487	0.482	0.565	0.531	0.479	0.473	0.554	0.553	0.487	0.468	0.569	0.356	0.349	0.355	0.385	0.375	0.355	0.35	0.363	0.311	0.301	0.319	0.327
FS2. (B)
		TSB												DCA																TSB			DCA
	0 h	0.1	0.083	0.084	0.089	0.082	0.081	0.08	0.079	0.087	0.079	0.081	0.086	0.091	0.09	0.087	0.086	0.078	0.076	0.078	0.079	0.085	0.085	0.086	0.087				4 h	72500	282500	85000	90000	775000	67500
	1 h	0.176	0.081	0.083	0.089	0.09	0.083	0.081	0.085	0.086	0.079	0.079	0.085	0.091	0.089	0.086	0.085	0.085	0.085	0.085	0.085	0.084	0.084	0.085	0.087				24 h	3050000	2525000	4050000	1900000	2850000	3725000
	2 h	0.238	0.084	0.085	0.092	0.097	0.089	0.088	0.091	0.089	0.082	0.082	0.087	0.094	0.092	0.088	0.087	0.089	0.088	0.089	0.092	0.088	0.088	0.087	0.091
	3 h	0.25	0.102	0.101	0.106	0.135	0.133	0.134	0.13	0.105	0.098	0.099	0.1	0.113	0.111	0.105	0.104	0.109	0.11	0.113	0.128	0.107	0.117	0.101	0.115
	4 h	0.228	0.177	0.173	0.177	0.252	0.24	0.23	0.231	0.176	0.16	0.16	0.163	0.203	0.192	0.176	0.178	0.198	0.194	0.193	0.24	0.198	0.219	0.154	0.202
	5 h	0.326	0.307	0.297	0.319	0.4	0.36	0.354	0.354	0.302	0.289	0.277	0.281	0.337	0.328	0.304	0.291	0.39	0.337	0.333	0.362	0.339	0.347	0.272	0.324
	6 h	0.413	0.389	0.366	0.386	0.417	0.404	0.366	0.387	0.381	0.368	0.356	0.393	0.429	0.419	0.394	0.378	0.462	0.449	0.409	0.41	0.413	0.414	0.365	0.394
	7 h	0.423	0.4	0.381	0.384	0.42	0.385	0.384	0.392	0.405	0.403	0.365	0.39	0.449	0.439	0.423	0.408	0.461	0.469	0.413	0.401	0.407	0.412	0.377	0.413
	8 h	0.429	0.384	0.385	0.376	0.423	0.377	0.387	0.366	0.429	0.393	0.369	0.372	0.436	0.435	0.41	0.416	0.442	0.446	0.398	0.404	0.393	0.409	0.376	0.407
	9 h	0.441	0.387	0.391	0.375	0.446	0.384	0.384	0.39	0.444	0.381	0.385	0.372	0.439	0.434	0.391	0.411	0.437	0.438	0.393	0.411	0.401	0.406	0.386	0.403
	10 h	0.45	0.4	0.424	0.384	0.476	0.422	0.412	0.395	0.461	0.404	0.396	0.382	0.437	0.433	0.402	0.46	0.432	0.445	0.411	0.439	0.423	0.424	0.405	0.418
	11 h	0.464	0.426	0.431	0.394	0.457	0.44	0.442	0.397	0.489	0.438	0.416	0.399	0.447	0.435	0.422	0.457	0.45	0.456	0.432	0.45	0.435	0.442	0.416	0.45
	12 h	0.466	0.461	0.427	0.411	0.469	0.447	0.439	0.413	0.468	0.465	0.444	0.401	0.448	0.452	0.448	0.449	0.455	0.478	0.454	0.464	0.455	0.451	0.425	0.468
	13 h	0.457	0.462	0.444	0.434	0.479	0.449	0.46	0.429	0.465	0.471	0.464	0.412	0.468	0.473	0.461	0.468	0.47	0.475	0.461	0.474	0.472	0.474	0.435	0.48
	14 h	0.477	0.461	0.451	0.445	0.483	0.426	0.474	0.449	0.465	0.448	0.455	0.429	0.481	0.468	0.452	0.48	0.477	0.474	0.46	0.498	0.476	0.461	0.42	0.487
	15 h	0.469	0.452	0.46	0.456	0.478	0.432	0.482	0.446	0.464	0.444	0.434	0.435	0.482	0.47	0.432	0.489	0.486	0.462	0.438	0.485	0.481	0.458	0.44	0.479
	16 h	0.488	0.451	0.456	0.46	0.476	0.438	0.48	0.447	0.48	0.441	0.446	0.448	0.503	0.467	0.44	0.497	0.494	0.452	0.434	0.498	0.482	0.451	0.437	0.493
	17 h	0.49	0.448	0.462	0.476	0.483	0.427	0.473	0.45	0.478	0.442	0.433	0.452	0.502	0.456	0.433	0.513	0.509	0.442	0.435	0.496	0.497	0.449	0.433	0.507
	18 h	0.499	0.434	0.468	0.477	0.49	0.429	0.488	0.457	0.483	0.434	0.429	0.45	0.499	0.457	0.436	0.512	0.515	0.444	0.425	0.513	0.51	0.449	0.427	0.503
	19 h	0.504	0.442	0.467	0.477	0.498	0.429	0.493	0.461	0.501	0.434	0.425	0.465	0.513	0.456	0.435	0.528	0.515	0.444	0.433	0.502	0.513	0.453	0.428	0.508
	20 h	0.517	0.443	0.477	0.497	0.517	0.433	0.498	0.467	0.5	0.437	0.431	0.466	0.518	0.46	0.437	0.532	0.525	0.451	0.427	0.511	0.527	0.452	0.427	0.51
	21 h	0.524	0.447	0.477	0.494	0.513	0.435	0.493	0.475	0.509	0.432	0.438	0.478	0.524	0.465	0.448	0.528	0.529	0.454	0.431	0.511	0.53	0.455	0.426	0.518
	22 h	0.533	0.45	0.47	0.501	0.526	0.438	0.502	0.479	0.519	0.439	0.448	0.48	0.519	0.467	0.453	0.54	0.536	0.453	0.431	0.515	0.541	0.455	0.432	0.524
	23 h	0.544	0.451	0.476	0.515	0.525	0.437	0.505	0.481	0.53	0.44	0.45	0.49	0.525	0.467	0.452	0.547	0.547	0.464	0.429	0.523	0.546	0.457	0.431	0.532
	24 h	0.558	0.459	0.483	0.515	0.539	0.442	0.505	0.487	0.534	0.45	0.45	0.499	0.53	0.466	0.454	0.553	0.559	0.471	0.433	0.533	0.554	0.459	0.432	0.536
FS2. (A)
	Table Analyzed	Combined growth Curve						Within each row, compare columns (simple effects within rows)
	Two-way ANOVA	Ordinary						Number of families	25
	Alpha	0.05						Number of comparisons per family	3
								Alpha	0.05
	Source of Variation	% of total variation	P value	P value summary	Significant?
	Interaction	5.503	<0.0001	****	Yes			Tukey's multiple comparisons test	Mean Diff.	95.00% CI of diff.	Below threshold?	Summary	Adjusted P Value
	Row Factor	73.85	<0.0001	****	Yes
	Column Factor	16.89	<0.0001	****	Yes			0 h
								TSB vs. DMSO 50	0.0015	-0.02846 to 0.03146	No	ns	0.9924
	ANOVA table	SS	DF	MS	F (DFn, DFd)	P value		TSB vs. LCA 50	-0.002917	-0.03288 to 0.02705	No	ns	0.9716
	Interaction	1.182	48	0.02462	F (48, 825) = 25.19	P<0.0001		DMSO 50 vs. LCA 50	-0.004417	-0.03438 to 0.02555	No	ns	0.9361
	Row Factor	15.86	24	0.6608	F (24, 825) = 676.2	P<0.0001
	Column Factor	3.628	2	1.814	F (2, 825) = 1856	P<0.0001		1 h
	Residual	0.8062	825	0.0009772				TSB vs. DMSO 50	0.001167	-0.02880 to 0.03113	No	ns	0.9954
								TSB vs. LCA 50	-0.003167	-0.03313 to 0.02680	No	ns	0.9666
	Data summary							DMSO 50 vs. LCA 50	-0.004333	-0.03430 to 0.02563	No	ns	0.9384
	Number of columns (Column Factor)	3
	Number of rows (Row Factor)	25						2 h
	Number of values	900						TSB vs. DMSO 50	0.001083	-0.02888 to 0.03105	No	ns	0.996
								TSB vs. LCA 50	-0.003167	-0.03313 to 0.02680	No	ns	0.9666
								DMSO 50 vs. LCA 50	-0.00425	-0.03421 to 0.02571	No	ns	0.9407
								3 h
								TSB vs. DMSO 50	0	-0.02996 to 0.02996	No	ns	>0.9999
								TSB vs. LCA 50	-0.002667	-0.03263 to 0.02730	No	ns	0.9762
								DMSO 50 vs. LCA 50	-0.002667	-0.03263 to 0.02730	No	ns	0.9762
								4 h
								TSB vs. DMSO 50	0.013	-0.01696 to 0.04296	No	ns	0.5653
								TSB vs. LCA 50	0.02383	-0.006131 to 0.05380	No	ns	0.1488
								DMSO 50 vs. LCA 50	0.01083	-0.01913 to 0.04080	No	ns	0.6727
								5 h
								TSB vs. DMSO 50	0.05225	0.02229 to 0.08221	Yes	***	0.0001
								TSB vs. LCA 50	0.09392	0.06395 to 0.1239	Yes	****	<0.0001
								DMSO 50 vs. LCA 50	0.04167	0.01170 to 0.07163	Yes	**	0.0033
								6 h
								TSB vs. DMSO 50	0.06233	0.03237 to 0.09230	Yes	****	<0.0001
								TSB vs. LCA 50	0.1213	0.09137 to 0.1513	Yes	****	<0.0001
								DMSO 50 vs. LCA 50	0.059	0.02904 to 0.08896	Yes	****	<0.0001
								7 h
								TSB vs. DMSO 50	0.06792	0.03795 to 0.09788	Yes	****	<0.0001
								TSB vs. LCA 50	0.1298	0.09987 to 0.1598	Yes	****	<0.0001
								DMSO 50 vs. LCA 50	0.06192	0.03195 to 0.09188	Yes	****	<0.0001
								8 h
								TSB vs. DMSO 50	0.0885	0.05854 to 0.1185	Yes	****	<0.0001
								TSB vs. LCA 50	0.1564	0.1265 to 0.1864	Yes	****	<0.0001
								DMSO 50 vs. LCA 50	0.06792	0.03795 to 0.09788	Yes	****	<0.0001
								9 h
								TSB vs. DMSO 50	0.089	0.05904 to 0.1190	Yes	****	<0.0001
								TSB vs. LCA 50	0.1615	0.1315 to 0.1915	Yes	****	<0.0001
								DMSO 50 vs. LCA 50	0.0725	0.04254 to 0.1025	Yes	****	<0.0001
								10 h
								TSB vs. DMSO 50	0.09233	0.06237 to 0.1223	Yes	****	<0.0001
								TSB vs. LCA 50	0.1658	0.1359 to 0.1958	Yes	****	<0.0001
								DMSO 50 vs. LCA 50	0.0735	0.04354 to 0.1035	Yes	****	<0.0001
								11 h
								TSB vs. DMSO 50	0.09192	0.06195 to 0.1219	Yes	****	<0.0001
								TSB vs. LCA 50	0.177	0.1470 to 0.2070	Yes	****	<0.0001
								DMSO 50 vs. LCA 50	0.08508	0.05512 to 0.1150	Yes	****	<0.0001
								12 h
								TSB vs. DMSO 50	0.08092	0.05095 to 0.1109	Yes	****	<0.0001
								TSB vs. LCA 50	0.1787	0.1487 to 0.2086	Yes	****	<0.0001
								DMSO 50 vs. LCA 50	0.09775	0.06779 to 0.1277	Yes	****	<0.0001
								13 h
								TSB vs. DMSO 50	0.07833	0.04837 to 0.1083	Yes	****	<0.0001
								TSB vs. LCA 50	0.1848	0.1549 to 0.2148	Yes	****	<0.0001
								DMSO 50 vs. LCA 50	0.1065	0.07654 to 0.1365	Yes	****	<0.0001
								14 h
								TSB vs. DMSO 50	0.07808	0.04812 to 0.1080	Yes	****	<0.0001
								TSB vs. LCA 50	0.1889	0.1590 to 0.2189	Yes	****	<0.0001
								DMSO 50 vs. LCA 50	0.1108	0.08087 to 0.1408	Yes	****	<0.0001
								15 h
								TSB vs. DMSO 50	0.086	0.05604 to 0.1160	Yes	****	<0.0001
								TSB vs. LCA 50	0.194	0.1640 to 0.2240	Yes	****	<0.0001
								DMSO 50 vs. LCA 50	0.108	0.07804 to 0.1380	Yes	****	<0.0001
								16 h
								TSB vs. DMSO 50	0.08425	0.05429 to 0.1142	Yes	****	<0.0001
								TSB vs. LCA 50	0.1983	0.1684 to 0.2283	Yes	****	<0.0001
								DMSO 50 vs. LCA 50	0.1141	0.08412 to 0.1440	Yes	****	<0.0001
								17 h
								TSB vs. DMSO 50	0.08592	0.05595 to 0.1159	Yes	****	<0.0001
								TSB vs. LCA 50	0.2083	0.1784 to 0.2383	Yes	****	<0.0001
								DMSO 50 vs. LCA 50	0.1224	0.09245 to 0.1524	Yes	****	<0.0001
								18 h
								TSB vs. DMSO 50	0.08533	0.05537 to 0.1153	Yes	****	<0.0001
								TSB vs. LCA 50	0.2177	0.1877 to 0.2476	Yes	****	<0.0001
								DMSO 50 vs. LCA 50	0.1323	0.1024 to 0.1623	Yes	****	<0.0001
								19 h
								TSB vs. DMSO 50	0.0865	0.05654 to 0.1165	Yes	****	<0.0001
								TSB vs. LCA 50	0.2279	0.1980 to 0.2579	Yes	****	<0.0001
								DMSO 50 vs. LCA 50	0.1414	0.1115 to 0.1714	Yes	****	<0.0001
								20 h
								TSB vs. DMSO 50	0.08875	0.05879 to 0.1187	Yes	****	<0.0001
								TSB vs. LCA 50	0.238	0.2080 to 0.2680	Yes	****	<0.0001
								DMSO 50 vs. LCA 50	0.1493	0.1193 to 0.1792	Yes	****	<0.0001
								21 h
								TSB vs. DMSO 50	0.0915	0.06154 to 0.1215	Yes	****	<0.0001
								TSB vs. LCA 50	0.2467	0.2167 to 0.2766	Yes	****	<0.0001
								DMSO 50 vs. LCA 50	0.1552	0.1252 to 0.1851	Yes	****	<0.0001
								22 h
								TSB vs. DMSO 50	0.09283	0.06287 to 0.1228	Yes	****	<0.0001
								TSB vs. LCA 50	0.2545	0.2245 to 0.2845	Yes	****	<0.0001
								DMSO 50 vs. LCA 50	0.1617	0.1317 to 0.1916	Yes	****	<0.0001
								23 h
								TSB vs. DMSO 50	0.09117	0.06120 to 0.1211	Yes	****	<0.0001
								TSB vs. LCA 50	0.2568	0.2269 to 0.2868	Yes	****	<0.0001
								DMSO 50 vs. LCA 50	0.1657	0.1357 to 0.1956	Yes	****	<0.0001
								24 h
								TSB vs. DMSO 50	0.09667	0.06670 to 0.1266	Yes	****	<0.0001
								TSB vs. LCA 50	0.2645	0.2345 to 0.2945	Yes	****	<0.0001
								DMSO 50 vs. LCA 50	0.1678	0.1379 to 0.1978	Yes	****	<0.0001
								Test details	Mean 1	Mean 2	Mean Diff.	SE of diff.	N1	N2	q	DF
								0 h
								TSB vs. DMSO 50	0.08417	0.08267	0.0015	0.01276	12	12	0.1662	825
								TSB vs. LCA 50	0.08417	0.08708	-0.002917	0.01276	12	12	0.3232	825
								DMSO 50 vs. LCA 50	0.08267	0.08708	-0.004417	0.01276	12	12	0.4894	825
								1 h
								TSB vs. DMSO 50	0.084	0.08283	0.001167	0.01276	12	12	0.1293	825
								TSB vs. LCA 50	0.084	0.08717	-0.003167	0.01276	12	12	0.3509	825
								DMSO 50 vs. LCA 50	0.08283	0.08717	-0.004333	0.01276	12	12	0.4802	825
								2 h
								TSB vs. DMSO 50	0.08875	0.08767	0.001083	0.01276	12	12	0.1201	825
								TSB vs. LCA 50	0.08875	0.09192	-0.003167	0.01276	12	12	0.3509	825
								DMSO 50 vs. LCA 50	0.08767	0.09192	-0.00425	0.01276	12	12	0.471	825
								3 h
								TSB vs. DMSO 50	0.116	0.116	0	0.01276	12	12	0	825
								TSB vs. LCA 50	0.116	0.1187	-0.002667	0.01276	12	12	0.2955	825
								DMSO 50 vs. LCA 50	0.116	0.1187	-0.002667	0.01276	12	12	0.2955	825
								4 h
								TSB vs. DMSO 50	0.2267	0.2137	0.013	0.01276	12	12	1.441	825
								TSB vs. LCA 50	0.2267	0.2028	0.02383	0.01276	12	12	2.641	825
								DMSO 50 vs. LCA 50	0.2137	0.2028	0.01083	0.01276	12	12	1.201	825
								5 h
								TSB vs. DMSO 50	0.3933	0.341	0.05225	0.01276	12	12	5.79	825
								TSB vs. LCA 50	0.3933	0.2993	0.09392	0.01276	12	12	10.41	825
								DMSO 50 vs. LCA 50	0.341	0.2993	0.04167	0.01276	12	12	4.617	825
								6 h
								TSB vs. DMSO 50	0.4538	0.3914	0.06233	0.01276	12	12	6.908	825
								TSB vs. LCA 50	0.4538	0.3324	0.1213	0.01276	12	12	13.45	825
								DMSO 50 vs. LCA 50	0.3914	0.3324	0.059	0.01276	12	12	6.538	825
								7 h
								TSB vs. DMSO 50	0.4638	0.3958	0.06792	0.01276	12	12	7.526	825
								TSB vs. LCA 50	0.4638	0.3339	0.1298	0.01276	12	12	14.39	825
								DMSO 50 vs. LCA 50	0.3958	0.3339	0.06192	0.01276	12	12	6.861	825
								8 h
								TSB vs. DMSO 50	0.4853	0.3968	0.0885	0.01276	12	12	9.807	825
								TSB vs. LCA 50	0.4853	0.3288	0.1564	0.01276	12	12	17.33	825
								DMSO 50 vs. LCA 50	0.3968	0.3288	0.06792	0.01276	12	12	7.526	825
								9 h
								TSB vs. DMSO 50	0.4873	0.3983	0.089	0.01276	12	12	9.863	825
								TSB vs. LCA 50	0.4873	0.3258	0.1615	0.01276	12	12	17.9	825
								DMSO 50 vs. LCA 50	0.3983	0.3258	0.0725	0.01276	12	12	8.034	825
								10 h
								TSB vs. DMSO 50	0.495	0.4027	0.09233	0.01276	12	12	10.23	825
								TSB vs. LCA 50	0.495	0.3292	0.1658	0.01276	12	12	18.38	825
								DMSO 50 vs. LCA 50	0.4027	0.3292	0.0735	0.01276	12	12	8.145	825
								11 h
								TSB vs. DMSO 50	0.5076	0.4157	0.09192	0.01276	12	12	10.19	825
								TSB vs. LCA 50	0.5076	0.3306	0.177	0.01276	12	12	19.61	825
								DMSO 50 vs. LCA 50	0.4157	0.3306	0.08508	0.01276	12	12	9.429	825
								12 h
								TSB vs. DMSO 50	0.5107	0.4298	0.08092	0.01276	12	12	8.967	825
								TSB vs. LCA 50	0.5107	0.332	0.1787	0.01276	12	12	19.8	825
								DMSO 50 vs. LCA 50	0.4298	0.332	0.09775	0.01276	12	12	10.83	825
								13 h
								TSB vs. DMSO 50	0.5182	0.4398	0.07833	0.01276	12	12	8.681	825
								TSB vs. LCA 50	0.5182	0.3333	0.1848	0.01276	12	12	20.48	825
								DMSO 50 vs. LCA 50	0.4398	0.3333	0.1065	0.01276	12	12	11.8	825
								14 h
								TSB vs. DMSO 50	0.5237	0.4456	0.07808	0.01276	12	12	8.653	825
								TSB vs. LCA 50	0.5237	0.3348	0.1889	0.01276	12	12	20.93	825
								DMSO 50 vs. LCA 50	0.4456	0.3348	0.1108	0.01276	12	12	12.28	825
								15 h
								TSB vs. DMSO 50	0.5293	0.4433	0.086	0.01276	12	12	9.53	825
								TSB vs. LCA 50	0.5293	0.3353	0.194	0.01276	12	12	21.5	825
								DMSO 50 vs. LCA 50	0.4433	0.3353	0.108	0.01276	12	12	11.97	825
								16 h
								TSB vs. DMSO 50	0.5348	0.4506	0.08425	0.01276	12	12	9.336	825
								TSB vs. LCA 50	0.5348	0.3365	0.1983	0.01276	12	12	21.98	825
								DMSO 50 vs. LCA 50	0.4506	0.3365	0.1141	0.01276	12	12	12.64	825
								17 h
								TSB vs. DMSO 50	0.5458	0.4598	0.08592	0.01276	12	12	9.521	825
								TSB vs. LCA 50	0.5458	0.3374	0.2083	0.01276	12	12	23.09	825
								DMSO 50 vs. LCA 50	0.4598	0.3374	0.1224	0.01276	12	12	13.57	825
								18 h
								TSB vs. DMSO 50	0.5555	0.4702	0.08533	0.01276	12	12	9.456	825
								TSB vs. LCA 50	0.5555	0.3378	0.2177	0.01276	12	12	24.12	825
								DMSO 50 vs. LCA 50	0.4702	0.3378	0.1323	0.01276	12	12	14.66	825
								19 h
								TSB vs. DMSO 50	0.5672	0.4807	0.0865	0.01276	12	12	9.586	825
								TSB vs. LCA 50	0.5672	0.3393	0.2279	0.01276	12	12	25.26	825
								DMSO 50 vs. LCA 50	0.4807	0.3393	0.1414	0.01276	12	12	15.67	825
								20 h
								TSB vs. DMSO 50	0.5783	0.4895	0.08875	0.01276	12	12	9.835	825
								TSB vs. LCA 50	0.5783	0.3403	0.238	0.01276	12	12	26.37	825
								DMSO 50 vs. LCA 50	0.4895	0.3403	0.1493	0.01276	12	12	16.54	825
								21 h
								TSB vs. DMSO 50	0.5879	0.4964	0.0915	0.01276	12	12	10.14	825
								TSB vs. LCA 50	0.5879	0.3413	0.2467	0.01276	12	12	27.33	825
								DMSO 50 vs. LCA 50	0.4964	0.3413	0.1552	0.01276	12	12	17.19	825
								22 h
								TSB vs. DMSO 50	0.5973	0.5044	0.09283	0.01276	12	12	10.29	825
								TSB vs. LCA 50	0.5973	0.3428	0.2545	0.01276	12	12	28.2	825
								DMSO 50 vs. LCA 50	0.5044	0.3428	0.1617	0.01276	12	12	17.92	825
								23 h
								TSB vs. DMSO 50	0.6011	0.5099	0.09117	0.01276	12	12	10.1	825
								TSB vs. LCA 50	0.6011	0.3443	0.2568	0.01276	12	12	28.46	825
								DMSO 50 vs. LCA 50	0.5099	0.3443	0.1657	0.01276	12	12	18.36	825
								24 h
								TSB vs. DMSO 50	0.61	0.5133	0.09667	0.01276	12	12	10.71	825
								TSB vs. LCA 50	0.61	0.3455	0.2645	0.01276	12	12	29.31	825
								DMSO 50 vs. LCA 50	0.5133	0.3455	0.1678	0.01276	12	12	18.6	825
																		multiple comparisons test
	Table Analyzed	Combined CFU						Within each row, compare columns (simple effects within rows)
	Two-way ANOVA	Ordinary						Number of families	2
	Alpha	0.05						Number of comparisons per family	3
								Alpha	0.05
	Source of Variation	% of total variation	P value	P value summary	Significant?
	Interaction	6.481	0.2137	ns	No			Tukey's multiple comparisons test	Mean Diff.	95.00% CI of diff.	Below threshold?	Summary	Adjusted P Value
	Row Factor	61.46	<0.0001	****	Yes
	Column Factor	9.954	0.1074	ns	No			4 h
								TSB vs. DMSO 50	146000	-1540578 to 1832578	No	ns	0.9711
	ANOVA table	SS	DF	MS	F (DFn, DFd)	P value		TSB vs. LCA 50	194667	-1491911 to 1881245	No	ns	0.9493
	Interaction	2109634777778	2	1054817388889	F (2, 12) = 1.760	P=0.2137		DMSO 50 vs. LCA 50	48667	-1637911 to 1735245	No	ns	0.9967
	Row Factor	20007029388889	1	20007029388889	F (1, 12) = 33.37	P<0.0001
	Column Factor	3240161444444	2	1620080722222	F (2, 12) = 2.702	P=0.1074		24 h
	Residual	7193795833333	12	599482986111				TSB vs. DMSO 50	1161667	-524911 to 2848245	No	ns	0.1993
								TSB vs. LCA 50	1858333	171755 to 3544911	Yes	*	0.0309
	Difference between row means							DMSO 50 vs. LCA 50	696667	-989911 to 2383245	No	ns	0.5309
	Mean of 4 h	284778
	Mean of 24 h	2393333
	Difference between means	-2108556						Test details	Mean 1	Mean 2	Mean Diff.	SE of diff.	N1	N2	q	DF
	SE of difference	364991
	95% CI of difference	-2903803 to -1313308						4 h
								TSB vs. DMSO 50	398333	252333	146000	632183	3	3	0.3266	12
	Data summary							TSB vs. LCA 50	398333	203667	194667	632183	3	3	0.4355	12
	Number of columns (Column Factor)	3						DMSO 50 vs. LCA 50	252333	203667	48667	632183	3	3	0.1089	12
	Number of rows (Row Factor)	2
	Number of values	18						24 h
								TSB vs. DMSO 50	3400000	2238333	1161667	632183	3	3	2.599	12
								TSB vs. LCA 50	3400000	1541667	1858333	632183	3	3	4.157	12
								DMSO 50 vs. LCA 50	2238333	1541667	696667	632183	3	3	1.558	12
FS2. (B)
	Table Analyzed	combined GC DCA						Compare each cell mean with the other cell mean in that row
	Two-way ANOVA	Ordinary						Number of families	1
	Alpha	0.05						Number of comparisons per family	25
								Alpha	0.05
	Source of Variation	% of total variation	P value	P value summary	Significant?
	Interaction	0.1185	0.8355	ns	No			Šídák's multiple comparisons test	Mean Diff.	95.00% CI of diff.	Below threshold?	Summary	Adjusted P Value
	Row Factor	96	<0.0001	****	Yes
	Column Factor	0.09999	0.0002	***	Yes			TSB - DCA
								0 h	0.00025	-0.03600 to 0.03650	No	ns	>0.9999
	ANOVA table	SS	DF	MS	F (DFn, DFd)	P value		1 h	0.0055	-0.03075 to 0.04175	No	ns	>0.9999
	Interaction	0.01416	24	0.0005898	F (24, 550) = 0.7178	P=0.8355		2 h	0.01092	-0.02533 to 0.04717	No	ns	>0.9999
	Row Factor	11.47	24	0.4778	F (24, 550) = 581.5	P<0.0001		3 h	0.01333	-0.02292 to 0.04958	No	ns	0.9994
	Column Factor	0.01194	1	0.01194	F (1, 550) = 14.54	P=0.0002		4 h	0.001667	-0.03458 to 0.03792	No	ns	>0.9999
	Residual	0.4519	550	0.0008216				5 h	-0.008167	-0.04442 to 0.02808	No	ns	>0.9999
								6 h	-0.02583	-0.06208 to 0.01042	No	ns	0.5043
	Difference between column means							7 h	-0.02833	-0.06458 to 0.007916	No	ns	0.3283
	Mean of TSB	0.3761						8 h	-0.0235	-0.05975 to 0.01275	No	ns	0.6846
	Mean of DCA	0.385						9 h	-0.01417	-0.05042 to 0.02208	No	ns	0.9984
	Difference between means	-0.008923						10 h	-0.01025	-0.04650 to 0.02600	No	ns	>0.9999
	SE of difference	0.00234						11 h	-0.00825	-0.04450 to 0.02800	No	ns	>0.9999
	95% CI of difference	-0.01352 to -0.004326						12 h	-0.01133	-0.04758 to 0.02492	No	ns	>0.9999
								13 h	-0.01542	-0.05167 to 0.02083	No	ns	0.9946
	Data summary							14 h	-0.01425	-0.05050 to 0.02200	No	ns	0.9982
	Number of columns (Column Factor)	2						15 h	-0.0125	-0.04875 to 0.02375	No	ns	0.9998
	Number of rows (Row Factor)	25						16 h	-0.01142	-0.04767 to 0.02483	No	ns	>0.9999
	Number of values	600						17 h	-0.01317	-0.04942 to 0.02308	No	ns	0.9995
								18 h	-0.01267	-0.04892 to 0.02358	No	ns	0.9997
								19 h	-0.011	-0.04725 to 0.02525	No	ns	>0.9999
								20 h	-0.007833	-0.04408 to 0.02842	No	ns	>0.9999
								21 h	-0.008667	-0.04492 to 0.02758	No	ns	>0.9999
								22 h	-0.00675	-0.04300 to 0.02950	No	ns	>0.9999
								23 h	-0.006333	-0.04258 to 0.02992	No	ns	>0.9999
								24 h	-0.004917	-0.04117 to 0.03133	No	ns	>0.9999
								Test details	Mean 1	Mean 2	Mean Diff.	SE of diff.	N1	N2	t	DF
								TSB - DCA
								0 h	0.08425	0.084	0.00025	0.0117	12	12	0.02136	550
								1 h	0.09142	0.08592	0.0055	0.0117	12	12	0.47	550
								2 h	0.1003	0.08942	0.01092	0.0117	12	12	0.9329	550
								3 h	0.1244	0.1111	0.01333	0.0117	12	12	1.139	550
								4 h	0.1973	0.1956	0.001667	0.0117	12	12	0.1424	550
								5 h	0.3222	0.3303	-0.008167	0.0117	12	12	0.6979	550
								6 h	0.3855	0.4113	-0.02583	0.0117	12	12	2.208	550
								7 h	0.3943	0.4227	-0.02833	0.0117	12	12	2.421	550
								8 h	0.3908	0.4143	-0.0235	0.0117	12	12	2.008	550
								9 h	0.3983	0.4125	-0.01417	0.0117	12	12	1.211	550
								10 h	0.4172	0.4274	-0.01025	0.0117	12	12	0.8759	550
								11 h	0.4328	0.441	-0.00825	0.0117	12	12	0.705	550
								12 h	0.4426	0.4539	-0.01133	0.0117	12	12	0.9685	550
								13 h	0.4522	0.4676	-0.01542	0.0117	12	12	1.317	550
								14 h	0.4553	0.4695	-0.01425	0.0117	12	12	1.218	550
								15 h	0.4543	0.4668	-0.0125	0.0117	12	12	1.068	550
								16 h	0.4593	0.4707	-0.01142	0.0117	12	12	0.9756	550
								17 h	0.4595	0.4727	-0.01317	0.0117	12	12	1.125	550
								18 h	0.4615	0.4742	-0.01267	0.0117	12	12	1.082	550
								19 h	0.4663	0.4773	-0.011	0.0117	12	12	0.94	550
								20 h	0.4736	0.4814	-0.007833	0.0117	12	12	0.6694	550
								21 h	0.4763	0.4849	-0.008667	0.0117	12	12	0.7406	550
								22 h	0.4821	0.4888	-0.00675	0.0117	12	12	0.5768	550
								23 h	0.487	0.4933	-0.006333	0.0117	12	12	0.5412	550
								24 h	0.4934	0.4983	-0.004917	0.0117	12	12	0.4202	550
	Table Analyzed	combined CFU DCA						Compare each cell mean with the other cell mean in that row
	Two-way ANOVA	Ordinary						Number of families	1
	Alpha	0.05						Number of comparisons per family	2
								Alpha	0.05
	Source of Variation	% of total variation	P value	P value summary	Significant?
	Interaction	0.839	0.4761	ns	No			Šídák's multiple comparisons test	Mean Diff.	95.00% CI of diff.	Below threshold?	Summary	Adjusted P Value
	Row Factor	87.02	<0.0001	****	Yes
	Column Factor	0.1344	0.7724	ns	No			TSB - DCA
								4 h	-164167	-1584735 to 1256402	No	ns	0.9421
	ANOVA table	SS	DF	MS	F (DFn, DFd)	P value		24 h	383333	-1037235 to 1803902	No	ns	0.7299
	Interaction	224817187500	1	224817187500	F (1, 8) = 0.5589	P=0.4761
	Row Factor	23317438020833	1	23317438020833	F (1, 8) = 57.97	P<0.0001
	Column Factor	36025520833	1	36025520833	F (1, 8) = 0.08956	P=0.7724		Test details	Mean 1	Mean 2	Mean Diff.	SE of diff.	N1	N2	t	DF
	Residual	3217850000000	8	402231250000
								TSB - DCA
	Difference between column means							4 h	146667	310833	-164167	517836	3	3	0.317	8
	Mean of TSB	1677500						24 h	3208333	2825000	383333	517836	3	3	0.7403	8
	Mean of DCA	1567917
	Difference between means	109583
	SE of difference	366165
	95% CI of difference	-734796 to 953962
	Difference between row means
	Mean of 4 h	228750
	Mean of 24 h	3016667
	Difference between means	-2787917
	SE of difference	366165
	95% CI of difference	-3632296 to -1943538
	Interaction CI
	Mean diff, A1 - B1	-164167
	Mean diff, A2 - B2	383333
	(A1 -B1) - (A2 - B2)	-547500
	95% CI of difference	-2236258 to 1141258
	(B1 - A1) - (B2 - A2)	547500
	95% CI of difference	-1141258 to 2236258
	Data summary
	Number of columns (Column Factor)	2
	Number of rows (Row Factor)	2
	Number of values	12
[truncated: 1 more columns]

## Sheet: Sup F3
FS3
		WT Agg			WT Plank			CFS100 Agg			CFS100 Plank			VirF Agg			VirF Plank			IcsA Agg			IcsA Plank			VirB Agg			VirB Plank			MxiE Agg			MxiE Plank			IcsP Agg			IcsP Plank			MxiG Agg			MxiG Plank
	-	36	32	35	64	68	65	35	37	45	65	63	55	26	33	60	74	67	40	36	29	28	64	71	72	39	21	54	61	79	46	55	28	44	45	72	56	39	32	37	61	68	63	27	29	35	73	71	65
	LCA	100	100	100	0	0	0	47	45	41	53	55	59	35	46	43	65	54	57	100	99	100	0	1	0	51	57	55	49	43	45	100	100	100	0	0	0	100	100	100	0	0	0	45	19	43	55	81	57
FS3
	Table Analyzed	LCA Agg 0.1						Within each row, compare columns (simple effects within rows)
	Two-way ANOVA	Ordinary						Number of families	2
	Alpha	0.05						Number of comparisons per family	190
								Alpha	0.05
	Source of Variation	% of total variation	P value	P value summary	Significant?
	Interaction	54.56	<0.0001	****	Yes			Tukey's multiple comparisons test	Mean Diff.	95.00% CI of diff.	Below threshold?	Summary	Adjusted P Value
	Row Factor	0	>0.9999	ns	No
	Column Factor	40.69	<0.0001	****	Yes			-
								WT Agg vs. WT Plank	-31.33	-54.37 to -8.298	Yes	***	0.0006
	ANOVA table	SS	DF	MS	F (DFn, DFd)	P value		WT Agg vs. CFS100 Agg	-4.667	-27.70 to 18.37	No	ns	>0.9999
	Interaction	54431	19	2865	F (19, 80) = 48.35	P<0.0001		WT Agg vs. CFS100 Plank	-26.67	-49.70 to -3.631	Yes	**	0.0083
	Row Factor	0	1	0	F (1, 80) = 0.000	P>0.9999		WT Agg vs. VirF Agg	-5.333	-28.37 to 17.70	No	ns	>0.9999
	Column Factor	40591	19	2136	F (19, 80) = 36.06	P<0.0001		WT Agg vs. VirF Plank	-26	-49.04 to -2.964	Yes	*	0.0118
	Residual	4740	80	59.25				WT Agg vs. IcsA Agg	3.333	-19.70 to 26.37	No	ns	>0.9999
								WT Agg vs. IcsA Plank	-34.67	-57.70 to -11.63	Yes	****	<0.0001
	Difference between row means							WT Agg vs. VirB Agg	-3.667	-26.70 to 19.37	No	ns	>0.9999
	Mean of -	50						WT Agg vs. VirB Plank	-27.67	-50.70 to -4.631	Yes	**	0.0048
	Mean of LCA	50						WT Agg vs. MxiE Agg	-8	-31.04 to 15.04	No	ns	0.9991
	Difference between means	0						WT Agg vs. MxiE Plank	-23.33	-46.37 to -0.2976	Yes	*	0.0436
	SE of difference	1.405						WT Agg vs. IcsP Agg	-1.667	-24.70 to 21.37	No	ns	>0.9999
	95% CI of difference	-2.797 to 2.797						WT Agg vs. IcsP Plank	-29.67	-52.70 to -6.631	Yes	**	0.0015
								WT Agg vs. MxiG Agg	4	-19.04 to 27.04	No	ns	>0.9999
	Data summary							WT Agg vs. MxiG Plank	-35.33	-58.37 to -12.30	Yes	****	<0.0001
	Number of columns (Column Factor)	20						WT Agg vs. IpaD Agg	-2	-25.04 to 21.04	No	ns	>0.9999
	Number of rows (Row Factor)	2						WT Agg vs. IpaD Plank	-29.33	-52.37 to -6.298	Yes	**	0.0019
	Number of values	120						WT Agg vs. IpaB Agg	-46	-69.04 to -22.96	Yes	****	<0.0001
								WT Agg vs. IpaB Plank	14.67	-8.369 to 37.70	No	ns	0.7059
								WT Plank vs. CFS100 Agg	26.67	3.631 to 49.70	Yes	**	0.0083
								WT Plank vs. CFS100 Plank	4.667	-18.37 to 27.70	No	ns	>0.9999
								WT Plank vs. VirF Agg	26	2.964 to 49.04	Yes	*	0.0118
								WT Plank vs. VirF Plank	5.333	-17.70 to 28.37	No	ns	>0.9999
								WT Plank vs. IcsA Agg	34.67	11.63 to 57.70	Yes	****	<0.0001
								WT Plank vs. IcsA Plank	-3.333	-26.37 to 19.70	No	ns	>0.9999
								WT Plank vs. VirB Agg	27.67	4.631 to 50.70	Yes	**	0.0048
								WT Plank vs. VirB Plank	3.667	-19.37 to 26.70	No	ns	>0.9999
								WT Plank vs. MxiE Agg	23.33	0.2976 to 46.37	Yes	*	0.0436
								WT Plank vs. MxiE Plank	8	-15.04 to 31.04	No	ns	0.9991
								WT Plank vs. IcsP Agg	29.67	6.631 to 52.70	Yes	**	0.0015
								WT Plank vs. IcsP Plank	1.667	-21.37 to 24.70	No	ns	>0.9999
								WT Plank vs. MxiG Agg	35.33	12.30 to 58.37	Yes	****	<0.0001
								WT Plank vs. MxiG Plank	-4	-27.04 to 19.04	No	ns	>0.9999
								WT Plank vs. IpaD Agg	29.33	6.298 to 52.37	Yes	**	0.0019
								WT Plank vs. IpaD Plank	2	-21.04 to 25.04	No	ns	>0.9999
								WT Plank vs. IpaB Agg	-14.67	-37.70 to 8.369	No	ns	0.7059
								WT Plank vs. IpaB Plank	46	22.96 to 69.04	Yes	****	<0.0001
								CFS100 Agg vs. CFS100 Plank	-22	-45.04 to 1.036	No	ns	0.0788
								CFS100 Agg vs. VirF Agg	-0.6667	-23.70 to 22.37	No	ns	>0.9999
								CFS100 Agg vs. VirF Plank	-21.33	-44.37 to 1.702	No	ns	0.104
								CFS100 Agg vs. IcsA Agg	8	-15.04 to 31.04	No	ns	0.9991
								CFS100 Agg vs. IcsA Plank	-30	-53.04 to -6.964	Yes	**	0.0013
								CFS100 Agg vs. VirB Agg	1	-22.04 to 24.04	No	ns	>0.9999
								CFS100 Agg vs. VirB Plank	-23	-46.04 to 0.03573	No	ns	0.0508
								CFS100 Agg vs. MxiE Agg	-3.333	-26.37 to 19.70	No	ns	>0.9999
								CFS100 Agg vs. MxiE Plank	-18.67	-41.70 to 4.369	No	ns	0.2735
								CFS100 Agg vs. IcsP Agg	3	-20.04 to 26.04	No	ns	>0.9999
								CFS100 Agg vs. IcsP Plank	-25	-48.04 to -1.964	Yes	*	0.0196
								CFS100 Agg vs. MxiG Agg	8.667	-14.37 to 31.70	No	ns	0.9975
								CFS100 Agg vs. MxiG Plank	-30.67	-53.70 to -7.631	Yes	***	0.0009
								CFS100 Agg vs. IpaD Agg	2.667	-20.37 to 25.70	No	ns	>0.9999
								CFS100 Agg vs. IpaD Plank	-24.67	-47.70 to -1.631	Yes	*	0.0231
								CFS100 Agg vs. IpaB Agg	-41.33	-64.37 to -18.30	Yes	****	<0.0001
								CFS100 Agg vs. IpaB Plank	19.33	-3.702 to 42.37	No	ns	0.2197
								CFS100 Plank vs. VirF Agg	21.33	-1.702 to 44.37	No	ns	0.104
								CFS100 Plank vs. VirF Plank	0.6667	-22.37 to 23.70	No	ns	>0.9999
								CFS100 Plank vs. IcsA Agg	30	6.964 to 53.04	Yes	**	0.0013
								CFS100 Plank vs. IcsA Plank	-8	-31.04 to 15.04	No	ns	0.9991
								CFS100 Plank vs. VirB Agg	23	-0.03573 to 46.04	No	ns	0.0508
								CFS100 Plank vs. VirB Plank	-1	-24.04 to 22.04	No	ns	>0.9999
								CFS100 Plank vs. MxiE Agg	18.67	-4.369 to 41.70	No	ns	0.2735
								CFS100 Plank vs. MxiE Plank	3.333	-19.70 to 26.37	No	ns	>0.9999
								CFS100 Plank vs. IcsP Agg	25	1.964 to 48.04	Yes	*	0.0196
								CFS100 Plank vs. IcsP Plank	-3	-26.04 to 20.04	No	ns	>0.9999
								CFS100 Plank vs. MxiG Agg	30.67	7.631 to 53.70	Yes	***	0.0009
								CFS100 Plank vs. MxiG Plank	-8.667	-31.70 to 14.37	No	ns	0.9975
								CFS100 Plank vs. IpaD Agg	24.67	1.631 to 47.70	Yes	*	0.0231
								CFS100 Plank vs. IpaD Plank	-2.667	-25.70 to 20.37	No	ns	>0.9999
								CFS100 Plank vs. IpaB Agg	-19.33	-42.37 to 3.702	No	ns	0.2197
								CFS100 Plank vs. IpaB Plank	41.33	18.30 to 64.37	Yes	****	<0.0001
								VirF Agg vs. VirF Plank	-20.67	-43.70 to 2.369	No	ns	0.1353
								VirF Agg vs. IcsA Agg	8.667	-14.37 to 31.70	No	ns	0.9975
								VirF Agg vs. IcsA Plank	-29.33	-52.37 to -6.298	Yes	**	0.0019
								VirF Agg vs. VirB Agg	1.667	-21.37 to 24.70	No	ns	>0.9999
								VirF Agg vs. VirB Plank	-22.33	-45.37 to 0.7024	No	ns	0.0683
								VirF Agg vs. MxiE Agg	-2.667	-25.70 to 20.37	No	ns	>0.9999
								VirF Agg vs. MxiE Plank	-18	-41.04 to 5.036	No	ns	0.335
								VirF Agg vs. IcsP Agg	3.667	-19.37 to 26.70	No	ns	>0.9999
								VirF Agg vs. IcsP Plank	-24.33	-47.37 to -1.298	Yes	*	0.0272
								VirF Agg vs. MxiG Agg	9.333	-13.70 to 32.37	No	ns	0.994
								VirF Agg vs. MxiG Plank	-30	-53.04 to -6.964	Yes	**	0.0013
								VirF Agg vs. IpaD Agg	3.333	-19.70 to 26.37	No	ns	>0.9999
								VirF Agg vs. IpaD Plank	-24	-47.04 to -0.9643	Yes	*	0.0319
								VirF Agg vs. IpaB Agg	-40.67	-63.70 to -17.63	Yes	****	<0.0001
								VirF Agg vs. IpaB Plank	20	-3.036 to 43.04	No	ns	0.1737
								VirF Plank vs. IcsA Agg	29.33	6.298 to 52.37	Yes	**	0.0019
								VirF Plank vs. IcsA Plank	-8.667	-31.70 to 14.37	No	ns	0.9975
								VirF Plank vs. VirB Agg	22.33	-0.7024 to 45.37	No	ns	0.0683
								VirF Plank vs. VirB Plank	-1.667	-24.70 to 21.37	No	ns	>0.9999
								VirF Plank vs. MxiE Agg	18	-5.036 to 41.04	No	ns	0.335
								VirF Plank vs. MxiE Plank	2.667	-20.37 to 25.70	No	ns	>0.9999
								VirF Plank vs. IcsP Agg	24.33	1.298 to 47.37	Yes	*	0.0272
								VirF Plank vs. IcsP Plank	-3.667	-26.70 to 19.37	No	ns	>0.9999
								VirF Plank vs. MxiG Agg	30	6.964 to 53.04	Yes	**	0.0013
								VirF Plank vs. MxiG Plank	-9.333	-32.37 to 13.70	No	ns	0.994
								VirF Plank vs. IpaD Agg	24	0.9643 to 47.04	Yes	*	0.0319
								VirF Plank vs. IpaD Plank	-3.333	-26.37 to 19.70	No	ns	>0.9999
								VirF Plank vs. IpaB Agg	-20	-43.04 to 3.036	No	ns	0.1737
								VirF Plank vs. IpaB Plank	40.67	17.63 to 63.70	Yes	****	<0.0001
								IcsA Agg vs. IcsA Plank	-38	-61.04 to -14.96	Yes	****	<0.0001
								IcsA Agg vs. VirB Agg	-7	-30.04 to 16.04	No	ns	0.9999
								IcsA Agg vs. VirB Plank	-31	-54.04 to -7.964	Yes	***	0.0007
								IcsA Agg vs. MxiE Agg	-11.33	-34.37 to 11.70	No	ns	0.9551
								IcsA Agg vs. MxiE Plank	-26.67	-49.70 to -3.631	Yes	**	0.0083
								IcsA Agg vs. IcsP Agg	-5	-28.04 to 18.04	No	ns	>0.9999
								IcsA Agg vs. IcsP Plank	-33	-56.04 to -9.964	Yes	***	0.0002
								IcsA Agg vs. MxiG Agg	0.6667	-22.37 to 23.70	No	ns	>0.9999
								IcsA Agg vs. MxiG Plank	-38.67	-61.70 to -15.63	Yes	****	<0.0001
								IcsA Agg vs. IpaD Agg	-5.333	-28.37 to 17.70	No	ns	>0.9999
								IcsA Agg vs. IpaD Plank	-32.67	-55.70 to -9.631	Yes	***	0.0003
								IcsA Agg vs. IpaB Agg	-49.33	-72.37 to -26.30	Yes	****	<0.0001
								IcsA Agg vs. IpaB Plank	11.33	-11.70 to 34.37	No	ns	0.9551
								IcsA Plank vs. VirB Agg	31	7.964 to 54.04	Yes	***	0.0007
								IcsA Plank vs. VirB Plank	7	-16.04 to 30.04	No	ns	0.9999
								IcsA Plank vs. MxiE Agg	26.67	3.631 to 49.70	Yes	**	0.0083
								IcsA Plank vs. MxiE Plank	11.33	-11.70 to 34.37	No	ns	0.9551
								IcsA Plank vs. IcsP Agg	33	9.964 to 56.04	Yes	***	0.0002
								IcsA Plank vs. IcsP Plank	5	-18.04 to 28.04	No	ns	>0.9999
								IcsA Plank vs. MxiG Agg	38.67	15.63 to 61.70	Yes	****	<0.0001
								IcsA Plank vs. MxiG Plank	-0.6667	-23.70 to 22.37	No	ns	>0.9999
								IcsA Plank vs. IpaD Agg	32.67	9.631 to 55.70	Yes	***	0.0003
								IcsA Plank vs. IpaD Plank	5.333	-17.70 to 28.37	No	ns	>0.9999
								IcsA Plank vs. IpaB Agg	-11.33	-34.37 to 11.70	No	ns	0.9551
								IcsA Plank vs. IpaB Plank	49.33	26.30 to 72.37	Yes	****	<0.0001
								VirB Agg vs. VirB Plank	-24	-47.04 to -0.9643	Yes	*	0.0319
								VirB Agg vs. MxiE Agg	-4.333	-27.37 to 18.70	No	ns	>0.9999
								VirB Agg vs. MxiE Plank	-19.67	-42.70 to 3.369	No	ns	0.1957
								VirB Agg vs. IcsP Agg	2	-21.04 to 25.04	No	ns	>0.9999
								VirB Agg vs. IcsP Plank	-26	-49.04 to -2.964	Yes	*	0.0118
								VirB Agg vs. MxiG Agg	7.667	-15.37 to 30.70	No	ns	0.9995
								VirB Agg vs. MxiG Plank	-31.67	-54.70 to -8.631	Yes	***	0.0005
								VirB Agg vs. IpaD Agg	1.667	-21.37 to 24.70	No	ns	>0.9999
								VirB Agg vs. IpaD Plank	-25.67	-48.70 to -2.631	Yes	*	0.014
								VirB Agg vs. IpaB Agg	-42.33	-65.37 to -19.30	Yes	****	<0.0001
								VirB Agg vs. IpaB Plank	18.33	-4.702 to 41.37	No	ns	0.3034
								VirB Plank vs. MxiE Agg	19.67	-3.369 to 42.70	No	ns	0.1957
								VirB Plank vs. MxiE Plank	4.333	-18.70 to 27.37	No	ns	>0.9999
								VirB Plank vs. IcsP Agg	26	2.964 to 49.04	Yes	*	0.0118
								VirB Plank vs. IcsP Plank	-2	-25.04 to 21.04	No	ns	>0.9999
								VirB Plank vs. MxiG Agg	31.67	8.631 to 54.70	Yes	***	0.0005
								VirB Plank vs. MxiG Plank	-7.667	-30.70 to 15.37	No	ns	0.9995
								VirB Plank vs. IpaD Agg	25.67	2.631 to 48.70	Yes	*	0.014
								VirB Plank vs. IpaD Plank	-1.667	-24.70 to 21.37	No	ns	>0.9999
								VirB Plank vs. IpaB Agg	-18.33	-41.37 to 4.702	No	ns	0.3034
								VirB Plank vs. IpaB Plank	42.33	19.30 to 65.37	Yes	****	<0.0001
								MxiE Agg vs. MxiE Plank	-15.33	-38.37 to 7.702	No	ns	0.6312
								MxiE Agg vs. IcsP Agg	6.333	-16.70 to 29.37	No	ns	>0.9999
								MxiE Agg vs. IcsP Plank	-21.67	-44.70 to 1.369	No	ns	0.0907
								MxiE Agg vs. MxiG Agg	12	-11.04 to 35.04	No	ns	0.926
								MxiE Agg vs. MxiG Plank	-27.33	-50.37 to -4.298	Yes	**	0.0058
								MxiE Agg vs. IpaD Agg	6	-17.04 to 29.04	No	ns	>0.9999
								MxiE Agg vs. IpaD Plank	-21.33	-44.37 to 1.702	No	ns	0.104
								MxiE Agg vs. IpaB Agg	-38	-61.04 to -14.96	Yes	****	<0.0001
								MxiE Agg vs. IpaB Plank	22.67	-0.3691 to 45.70	No	ns	0.059
								MxiE Plank vs. IcsP Agg	21.67	-1.369 to 44.70	No	ns	0.0907
								MxiE Plank vs. IcsP Plank	-6.333	-29.37 to 16.70	No	ns	>0.9999
								MxiE Plank vs. MxiG Agg	27.33	4.298 to 50.37	Yes	**	0.0058
								MxiE Plank vs. MxiG Plank	-12	-35.04 to 11.04	No	ns	0.926
								MxiE Plank vs. IpaD Agg	21.33	-1.702 to 44.37	No	ns	0.104
								MxiE Plank vs. IpaD Plank	-6	-29.04 to 17.04	No	ns	>0.9999
								MxiE Plank vs. IpaB Agg	-22.67	-45.70 to 0.3691	No	ns	0.059
								MxiE Plank vs. IpaB Plank	38	14.96 to 61.04	Yes	****	<0.0001
								IcsP Agg vs. IcsP Plank	-28	-51.04 to -4.964	Yes	**	0.004
								IcsP Agg vs. MxiG Agg	5.667	-17.37 to 28.70	No	ns	>0.9999
								IcsP Agg vs. MxiG Plank	-33.67	-56.70 to -10.63	Yes	***	0.0001
								IcsP Agg vs. IpaD Agg	-0.3333	-23.37 to 22.70	No	ns	>0.9999
								IcsP Agg vs. IpaD Plank	-27.67	-50.70 to -4.631	Yes	**	0.0048
								IcsP Agg vs. IpaB Agg	-44.33	-67.37 to -21.30	Yes	****	<0.0001
								IcsP Agg vs. IpaB Plank	16.33	-6.702 to 39.37	No	ns	0.5152
								IcsP Plank vs. MxiG Agg	33.67	10.63 to 56.70	Yes	***	0.0001
								IcsP Plank vs. MxiG Plank	-5.667	-28.70 to 17.37	No	ns	>0.9999
								IcsP Plank vs. IpaD Agg	27.67	4.631 to 50.70	Yes	**	0.0048
								IcsP Plank vs. IpaD Plank	0.3333	-22.70 to 23.37	No	ns	>0.9999
								IcsP Plank vs. IpaB Agg	-16.33	-39.37 to 6.702	No	ns	0.5152
								IcsP Plank vs. IpaB Plank	44.33	21.30 to 67.37	Yes	****	<0.0001
								MxiG Agg vs. MxiG Plank	-39.33	-62.37 to -16.30	Yes	****	<0.0001
								MxiG Agg vs. IpaD Agg	-6	-29.04 to 17.04	No	ns	>0.9999
								MxiG Agg vs. IpaD Plank	-33.33	-56.37 to -10.30	Yes	***	0.0002
								MxiG Agg vs. IpaB Agg	-50	-73.04 to -26.96	Yes	****	<0.0001
								MxiG Agg vs. IpaB Plank	10.67	-12.37 to 33.70	No	ns	0.9748
								MxiG Plank vs. IpaD Agg	33.33	10.30 to 56.37	Yes	***	0.0002
								MxiG Plank vs. IpaD Plank	6	-17.04 to 29.04	No	ns	>0.9999
								MxiG Plank vs. IpaB Agg	-10.67	-33.70 to 12.37	No	ns	0.9748
								MxiG Plank vs. IpaB Plank	50	26.96 to 73.04	Yes	****	<0.0001
								IpaD Agg vs. IpaD Plank	-27.33	-50.37 to -4.298	Yes	**	0.0058
								IpaD Agg vs. IpaB Agg	-44	-67.04 to -20.96	Yes	****	<0.0001
								IpaD Agg vs. IpaB Plank	16.67	-6.369 to 39.70	No	ns	0.477
								IpaD Plank vs. IpaB Agg	-16.67	-39.70 to 6.369	No	ns	0.477
								IpaD Plank vs. IpaB Plank	44	20.96 to 67.04	Yes	****	<0.0001
								IpaB Agg vs. IpaB Plank	60.67	37.63 to 83.70	Yes	****	<0.0001
								LCA
								WT Agg vs. WT Plank	100	76.96 to 123.0	Yes	****	<0.0001
								WT Agg vs. CFS100 Agg	55.67	32.63 to 78.70	Yes	****	<0.0001
								WT Agg vs. CFS100 Plank	44.33	21.30 to 67.37	Yes	****	<0.0001
								WT Agg vs. VirF Agg	58.67	35.63 to 81.70	Yes	****	<0.0001
								WT Agg vs. VirF Plank	41.33	18.30 to 64.37	Yes	****	<0.0001
								WT Agg vs. IcsA Agg	0.3333	-22.70 to 23.37	No	ns	>0.9999
								WT Agg vs. IcsA Plank	99.67	76.63 to 122.7	Yes	****	<0.0001
								WT Agg vs. VirB Agg	45.67	22.63 to 68.70	Yes	****	<0.0001
								WT Agg vs. VirB Plank	54.33	31.30 to 77.37	Yes	****	<0.0001
								WT Agg vs. MxiE Agg	0	-23.04 to 23.04	No	ns	>0.9999
								WT Agg vs. MxiE Plank	100	76.96 to 123.0	Yes	****	<0.0001
								WT Agg vs. IcsP Agg	0	-23.04 to 23.04	No	ns	>0.9999
								WT Agg vs. IcsP Plank	100	76.96 to 123.0	Yes	****	<0.0001
								WT Agg vs. MxiG Agg	64.33	41.30 to 87.37	Yes	****	<0.0001
								WT Agg vs. MxiG Plank	35.67	12.63 to 58.70	Yes	****	<0.0001
								WT Agg vs. IpaD Agg	32.33	9.298 to 55.37	Yes	***	0.0003
								WT Agg vs. IpaD Plank	67.67	44.63 to 90.70	Yes	****	<0.0001
								WT Agg vs. IpaB Agg	0	-23.04 to 23.04	No	ns	>0.9999
								WT Agg vs. IpaB Plank	100	76.96 to 123.0	Yes	****	<0.0001
								WT Plank vs. CFS100 Agg	-44.33	-67.37 to -21.30	Yes	****	<0.0001
								WT Plank vs. CFS100 Plank	-55.67	-78.70 to -32.63	Yes	****	<0.0001
								WT Plank vs. VirF Agg	-41.33	-64.37 to -18.30	Yes	****	<0.0001
								WT Plank vs. VirF Plank	-58.67	-81.70 to -35.63	Yes	****	<0.0001
								WT Plank vs. IcsA Agg	-99.67	-122.7 to -76.63	Yes	****	<0.0001
								WT Plank vs. IcsA Plank	-0.3333	-23.37 to 22.70	No	ns	>0.9999
								WT Plank vs. VirB Agg	-54.33	-77.37 to -31.30	Yes	****	<0.0001
								WT Plank vs. VirB Plank	-45.67	-68.70 to -22.63	Yes	****	<0.0001
								WT Plank vs. MxiE Agg	-100	-123.0 to -76.96	Yes	****	<0.0001
								WT Plank vs. MxiE Plank	0	-23.04 to 23.04	No	ns	>0.9999
								WT Plank vs. IcsP Agg	-100	-123.0 to -76.96	Yes	****	<0.0001
								WT Plank vs. IcsP Plank	0	-23.04 to 23.04	No	ns	>0.9999
								WT Plank vs. MxiG Agg	-35.67	-58.70 to -12.63	Yes	****	<0.0001
								WT Plank vs. MxiG Plank	-64.33	-87.37 to -41.30	Yes	****	<0.0001
								WT Plank vs. IpaD Agg	-67.67	-90.70 to -44.63	Yes	****	<0.0001
								WT Plank vs. IpaD Plank	-32.33	-55.37 to -9.298	Yes	***	0.0003
								WT Plank vs. IpaB Agg	-100	-123.0 to -76.96	Yes	****	<0.0001
								WT Plank vs. IpaB Plank	0	-23.04 to 23.04	No	ns	>0.9999
								CFS100 Agg vs. CFS100 Plank	-11.33	-34.37 to 11.70	No	ns	0.9551
								CFS100 Agg vs. VirF Agg	3	-20.04 to 26.04	No	ns	>0.9999
								CFS100 Agg vs. VirF Plank	-14.33	-37.37 to 8.702	No	ns	0.7413
								CFS100 Agg vs. IcsA Agg	-55.33	-78.37 to -32.30	Yes	****	<0.0001
								CFS100 Agg vs. IcsA Plank	44	20.96 to 67.04	Yes	****	<0.0001
								CFS100 Agg vs. VirB Agg	-10	-33.04 to 13.04	No	ns	0.9871
								CFS100 Agg vs. VirB Plank	-1.333	-24.37 to 21.70	No	ns	>0.9999
								CFS100 Agg vs. MxiE Agg	-55.67	-78.70 to -32.63	Yes	****	<0.0001
								CFS100 Agg vs. MxiE Plank	44.33	21.30 to 67.37	Yes	****	<0.0001
								CFS100 Agg vs. IcsP Agg	-55.67	-78.70 to -32.63	Yes	****	<0.0001
								CFS100 Agg vs. IcsP Plank	44.33	21.30 to 67.37	Yes	****	<0.0001
								CFS100 Agg vs. MxiG Agg	8.667	-14.37 to 31.70	No	ns	0.9975
								CFS100 Agg vs. MxiG Plank	-20	-43.04 to 3.036	No	ns	0.1737
								CFS100 Agg vs. IpaD Agg	-23.33	-46.37 to -0.2976	Yes	*	0.0436
								CFS100 Agg vs. IpaD Plank	12	-11.04 to 35.04	No	ns	0.926
								CFS100 Agg vs. IpaB Agg	-55.67	-78.70 to -32.63	Yes	****	<0.0001
								CFS100 Agg vs. IpaB Plank	44.33	21.30 to 67.37	Yes	****	<0.0001
								CFS100 Plank vs. VirF Agg	14.33	-8.702 to 37.37	No	ns	0.7413
								CFS100 Plank vs. VirF Plank	-3	-26.04 to 20.04	No	ns	>0.9999
								CFS100 Plank vs. IcsA Agg	-44	-67.04 to -20.96	Yes	****	<0.0001
								CFS100 Plank vs. IcsA Plank	55.33	32.30 to 78.37	Yes	****	<0.0001
								CFS100 Plank vs. VirB Agg	1.333	-21.70 to 24.37	No	ns	>0.9999
								CFS100 Plank vs. VirB Plank	10	-13.04 to 33.04	No	ns	0.9871
								CFS100 Plank vs. MxiE Agg	-44.33	-67.37 to -21.30	Yes	****	<0.0001
								CFS100 Plank vs. MxiE Plank	55.67	32.63 to 78.70	Yes	****	<0.0001
								CFS100 Plank vs. IcsP Agg	-44.33	-67.37 to -21.30	Yes	****	<0.0001
								CFS100 Plank vs. IcsP Plank	55.67	32.63 to 78.70	Yes	****	<0.0001
								CFS100 Plank vs. MxiG Agg	20	-3.036 to 43.04	No	ns	0.1737
								CFS100 Plank vs. MxiG Plank	-8.667	-31.70 to 14.37	No	ns	0.9975
								CFS100 Plank vs. IpaD Agg	-12	-35.04 to 11.04	No	ns	0.926
								CFS100 Plank vs. IpaD Plank	23.33	0.2976 to 46.37	Yes	*	0.0436
								CFS100 Plank vs. IpaB Agg	-44.33	-67.37 to -21.30	Yes	****	<0.0001
								CFS100 Plank vs. IpaB Plank	55.67	32.63 to 78.70	Yes	****	<0.0001
								VirF Agg vs. VirF Plank	-17.33	-40.37 to 5.702	No	ns	0.4034
								VirF Agg vs. IcsA Agg	-58.33	-81.37 to -35.30	Yes	****	<0.0001
								VirF Agg vs. IcsA Plank	41	17.96 to 64.04	Yes	****	<0.0001
								VirF Agg vs. VirB Agg	-13	-36.04 to 10.04	No	ns	0.8624
								VirF Agg vs. VirB Plank	-4.333	-27.37 to 18.70	No	ns	>0.9999
								VirF Agg vs. MxiE Agg	-58.67	-81.70 to -35.63	Yes	****	<0.0001
								VirF Agg vs. MxiE Plank	41.33	18.30 to 64.37	Yes	****	<0.0001
								VirF Agg vs. IcsP Agg	-58.67	-81.70 to -35.63	Yes	****	<0.0001
								VirF Agg vs. IcsP Plank	41.33	18.30 to 64.37	Yes	****	<0.0001
								VirF Agg vs. MxiG Agg	5.667	-17.37 to 28.70	No	ns	>0.9999
								VirF Agg vs. MxiG Plank	-23	-46.04 to 0.03573	No	ns	0.0508
								VirF Agg vs. IpaD Agg	-26.33	-49.37 to -3.298	Yes	**	0.0099
								VirF Agg vs. IpaD Plank	9	-14.04 to 32.04	No	ns	0.9961
								VirF Agg vs. IpaB Agg	-58.67	-81.70 to -35.63	Yes	****	<0.0001
								VirF Agg vs. IpaB Plank	41.33	18.30 to 64.37	Yes	****	<0.0001
								VirF Plank vs. IcsA Agg	-41	-64.04 to -17.96	Yes	****	<0.0001
								VirF Plank vs. IcsA Plank	58.33	35.30 to 81.37	Yes	****	<0.0001
								VirF Plank vs. VirB Agg	4.333	-18.70 to 27.37	No	ns	>0.9999
								VirF Plank vs. VirB Plank	13	-10.04 to 36.04	No	ns	0.8624
								VirF Plank vs. MxiE Agg	-41.33	-64.37 to -18.30	Yes	****	<0.0001
								VirF Plank vs. MxiE Plank	58.67	35.63 to 81.70	Yes	****	<0.0001
								VirF Plank vs. IcsP Agg	-41.33	-64.37 to -18.30	Yes	****	<0.0001
								VirF Plank vs. IcsP Plank	58.67	35.63 to 81.70	Yes	****	<0.0001
								VirF Plank vs. MxiG Agg	23	-0.03573 to 46.04	No	ns	0.0508
								VirF Plank vs. MxiG Plank	-5.667	-28.70 to 17.37	No	ns	>0.9999
								VirF Plank vs. IpaD Agg	-9	-32.04 to 14.04	No	ns	0.9961
								VirF Plank vs. IpaD Plank	26.33	3.298 to 49.37	Yes	**	0.0099
								VirF Plank vs. IpaB Agg	-41.33	-64.37 to -18.30	Yes	****	<0.0001
								VirF Plank vs. IpaB Plank	58.67	35.63 to 81.70	Yes	****	<0.0001
								IcsA Agg vs. IcsA Plank	99.33	76.30 to 122.4	Yes	****	<0.0001
								IcsA Agg vs. VirB Agg	45.33	22.30 to 68.37	Yes	****	<0.0001
								IcsA Agg vs. VirB Plank	54	30.96 to 77.04	Yes	****	<0.0001
								IcsA Agg vs. MxiE Agg	-0.3333	-23.37 to 22.70	No	ns	>0.9999
								IcsA Agg vs. MxiE Plank	99.67	76.63 to 122.7	Yes	****	<0.0001
								IcsA Agg vs. IcsP Agg	-0.3333	-23.37 to 22.70	No	ns	>0.9999
								IcsA Agg vs. IcsP Plank	99.67	76.63 to 122.7	Yes	****	<0.0001
								IcsA Agg vs. MxiG Agg	64	40.96 to 87.04	Yes	****	<0.0001
								IcsA Agg vs. MxiG Plank	35.33	12.30 to 58.37	Yes	****	<0.0001
								IcsA Agg vs. IpaD Agg	32	8.964 to 55.04	Yes	***	0.0004
								IcsA Agg vs. IpaD Plank	67.33	44.30 to 90.37	Yes	****	<0.0001
								IcsA Agg vs. IpaB Agg	-0.3333	-23.37 to 22.70	No	ns	>0.9999
								IcsA Agg vs. IpaB Plank	99.67	76.63 to 122.7	Yes	****	<0.0001
								IcsA Plank vs. VirB Agg	-54	-77.04 to -30.96	Yes	****	<0.0001
								IcsA Plank vs. VirB Plank	-45.33	-68.37 to -22.30	Yes	****	<0.0001
								IcsA Plank vs. MxiE Agg	-99.67	-122.7 to -76.63	Yes	****	<0.0001
								IcsA Plank vs. MxiE Plank	0.3333	-22.70 to 23.37	No	ns	>0.9999
								IcsA Plank vs. IcsP Agg	-99.67	-122.7 to -76.63	Yes	****	<0.0001
								IcsA Plank vs. IcsP Plank	0.3333	-22.70 to 23.37	No	ns	>0.9999
								IcsA Plank vs. MxiG Agg	-35.33	-58.37 to -12.30	Yes	****	<0.0001
								IcsA Plank vs. MxiG Plank	-64	-87.04 to -40.96	Yes	****	<0.0001
								IcsA Plank vs. IpaD Agg	-67.33	-90.37 to -44.30	Yes	****	<0.0001
								IcsA Plank vs. IpaD Plank	-32	-55.04 to -8.964	Yes	***	0.0004
								IcsA Plank vs. IpaB Agg	-99.67	-122.7 to -76.63	Yes	****	<0.0001
								IcsA Plank vs. IpaB Plank	0.3333	-22.70 to 23.37	No	ns	>0.9999
								VirB Agg vs. VirB Plank	8.667	-14.37 to 31.70	No	ns	0.9975
								VirB Agg vs. MxiE Agg	-45.67	-68.70 to -22.63	Yes	****	<0.0001
								VirB Agg vs. MxiE Plank	54.33	31.30 to 77.37	Yes	****	<0.0001
								VirB Agg vs. IcsP Agg	-45.67	-68.70 to -22.63	Yes	****	<0.0001
								VirB Agg vs. IcsP Plank	54.33	31.30 to 77.37	Yes	****	<0.0001
								VirB Agg vs. MxiG Agg	18.67	-4.369 to 41.70	No	ns	0.2735
								VirB Agg vs. MxiG Plank	-10	-33.04 to 13.04	No	ns	0.9871
								VirB Agg vs. IpaD Agg	-13.33	-36.37 to 9.702	No	ns	0.8357
								VirB Agg vs. IpaD Plank	22	-1.036 to 45.04	No	ns	0.0788
								VirB Agg vs. IpaB Agg	-45.67	-68.70 to -22.63	Yes	****	<0.0001
								VirB Agg vs. IpaB Plank	54.33	31.30 to 77.37	Yes	****	<0.0001
								VirB Plank vs. MxiE Agg	-54.33	-77.37 to -31.30	Yes	****	<0.0001
								VirB Plank vs. MxiE Plank	45.67	22.63 to 68.70	Yes	****	<0.0001
								VirB Plank vs. IcsP Agg	-54.33	-77.37 to -31.30	Yes	****	<0.0001
								VirB Plank vs. IcsP Plank	45.67	22.63 to 68.70	Yes	****	<0.0001
								VirB Plank vs. MxiG Agg	10	-13.04 to 33.04	No	ns	0.9871
								VirB Plank vs. MxiG Plank	-18.67	-41.70 to 4.369	No	ns	0.2735
								VirB Plank vs. IpaD Agg	-22	-45.04 to 1.036	No	ns	0.0788
								VirB Plank vs. IpaD Plank	13.33	-9.702 to 36.37	No	ns	0.8357
								VirB Plank vs. IpaB Agg	-54.33	-77.37 to -31.30	Yes	****	<0.0001
								VirB Plank vs. IpaB Plank	45.67	22.63 to 68.70	Yes	****	<0.0001
								MxiE Agg vs. MxiE Plank	100	76.96 to 123.0	Yes	****	<0.0001
								MxiE Agg vs. IcsP Agg	0	-23.04 to 23.04	No	ns	>0.9999
								MxiE Agg vs. IcsP Plank	100	76.96 to 123.0	Yes	****	<0.0001
								MxiE Agg vs. MxiG Agg	64.33	41.30 to 87.37	Yes	****	<0.0001
								MxiE Agg vs. MxiG Plank	35.67	12.63 to 58.70	Yes	****	<0.0001
								MxiE Agg vs. IpaD Agg	32.33	9.298 to 55.37	Yes	***	0.0003
								MxiE Agg vs. IpaD Plank	67.67	44.63 to 90.70	Yes	****	<0.0001
								MxiE Agg vs. IpaB Agg	0	-23.04 to 23.04	No	ns	>0.9999
								MxiE Agg vs. IpaB Plank	100	76.96 to 123.0	Yes	****	<0.0001
								MxiE Plank vs. IcsP Agg	-100	-123.0 to -76.96	Yes	****	<0.0001
								MxiE Plank vs. IcsP Plank	0	-23.04 to 23.04	No	ns	>0.9999
								MxiE Plank vs. MxiG Agg	-35.67	-58.70 to -12.63	Yes	****	<0.0001
								MxiE Plank vs. MxiG Plank	-64.33	-87.37 to -41.30	Yes	****	<0.0001
								MxiE Plank vs. IpaD Agg	-67.67	-90.70 to -44.63	Yes	****	<0.0001
								MxiE Plank vs. IpaD Plank	-32.33	-55.37 to -9.298	Yes	***	0.0003
								MxiE Plank vs. IpaB Agg	-100	-123.0 to -76.96	Yes	****	<0.0001
								MxiE Plank vs. IpaB Plank	0	-23.04 to 23.04	No	ns	>0.9999
								IcsP Agg vs. IcsP Plank	100	76.96 to 123.0	Yes	****	<0.0001
								IcsP Agg vs. MxiG Agg	64.33	41.30 to 87.37	Yes	****	<0.0001
								IcsP Agg vs. MxiG Plank	35.67	12.63 to 58.70	Yes	****	<0.0001
								IcsP Agg vs. IpaD Agg	32.33	9.298 to 55.37	Yes	***	0.0003
								IcsP Agg vs. IpaD Plank	67.67	44.63 to 90.70	Yes	****	<0.0001
								IcsP Agg vs. IpaB Agg	0	-23.04 to 23.04	No	ns	>0.9999
								IcsP Agg vs. IpaB Plank	100	76.96 to 123.0	Yes	****	<0.0001
								IcsP Plank vs. MxiG Agg	-35.67	-58.70 to -12.63	Yes	****	<0.0001
								IcsP Plank vs. MxiG Plank	-64.33	-87.37 to -41.30	Yes	****	<0.0001
								IcsP Plank vs. IpaD Agg	-67.67	-90.70 to -44.63	Yes	****	<0.0001
								IcsP Plank vs. IpaD Plank	-32.33	-55.37 to -9.298	Yes	***	0.0003
								IcsP Plank vs. IpaB Agg	-100	-123.0 to -76.96	Yes	****	<0.0001
								IcsP Plank vs. IpaB Plank	0	-23.04 to 23.04	No	ns	>0.9999
								MxiG Agg vs. MxiG Plank	-28.67	-51.70 to -5.631	Yes	**	0.0028
								MxiG Agg vs. IpaD Agg	-32	-55.04 to -8.964	Yes	***	0.0004
								MxiG Agg vs. IpaD Plank	3.333	-19.70 to 26.37	No	ns	>0.9999
								MxiG Agg vs. IpaB Agg	-64.33	-87.37 to -41.30	Yes	****	<0.0001
								MxiG Agg vs. IpaB Plank	35.67	12.63 to 58.70	Yes	****	<0.0001
								MxiG Plank vs. IpaD Agg	-3.333	-26.37 to 19.70	No	ns	>0.9999
								MxiG Plank vs. IpaD Plank	32	8.964 to 55.04	Yes	***	0.0004
								MxiG Plank vs. IpaB Agg	-35.67	-58.70 to -12.63	Yes	****	<0.0001
								MxiG Plank vs. IpaB Plank	64.33	41.30 to 87.37	Yes	****	<0.0001
								IpaD Agg vs. IpaD Plank	35.33	12.30 to 58.37	Yes	****	<0.0001
								IpaD Agg vs. IpaB Agg	-32.33	-55.37 to -9.298	Yes	***	0.0003
								IpaD Agg vs. IpaB Plank	67.67	44.63 to 90.70	Yes	****	<0.0001
								IpaD Plank vs. IpaB Agg	-67.67	-90.70 to -44.63	Yes	****	<0.0001
								IpaD Plank vs. IpaB Plank	32.33	9.298 to 55.37	Yes	***	0.0003
								IpaB Agg vs. IpaB Plank	100	76.96 to 123.0	Yes	****	<0.0001
								Test details	Mean 1	Mean 2	Mean Diff.	SE of diff.	N1	N2	q	DF
								-
								WT Agg vs. WT Plank	34.33	65.67	-31.33	6.285	3	3	7.051	80
								WT Agg vs. CFS100 Agg	34.33	39	-4.667	6.285	3	3	1.05	80
								WT Agg vs. CFS100 Plank	34.33	61	-26.67	6.285	3	3	6	80
								WT Agg vs. VirF Agg	34.33	39.67	-5.333	6.285	3	3	1.2	80
								WT Agg vs. VirF Plank	34.33	60.33	-26	6.285	3	3	5.85	80
								WT Agg vs. IcsA Agg	34.33	31	3.333	6.285	3	3	0.7501	80
								WT Agg vs. IcsA Plank	34.33	69	-34.67	6.285	3	3	7.801	80
								WT Agg vs. VirB Agg	34.33	38	-3.667	6.285	3	3	0.8251	80
								WT Agg vs. VirB Plank	34.33	62	-27.67	6.285	3	3	6.225	80
								WT Agg vs. MxiE Agg	34.33	42.33	-8	6.285	3	3	1.8	80
								WT Agg vs. MxiE Plank	34.33	57.67	-23.33	6.285	3	3	5.25	80
								WT Agg vs. IcsP Agg	34.33	36	-1.667	6.285	3	3	0.375	80
								WT Agg vs. IcsP Plank	34.33	64	-29.67	6.285	3	3	6.676	80
								WT Agg vs. MxiG Agg	34.33	30.33	4	6.285	3	3	0.9001	80
								WT Agg vs. MxiG Plank	34.33	69.67	-35.33	6.285	3	3	7.951	80
								WT Agg vs. IpaD Agg	34.33	36.33	-2	6.285	3	3	0.45	80
								WT Agg vs. IpaD Plank	34.33	63.67	-29.33	6.285	3	3	6.601	80
								WT Agg vs. IpaB Agg	34.33	80.33	-46	6.285	3	3	10.35	80
								WT Agg vs. IpaB Plank	34.33	19.67	14.67	6.285	3	3	3.3	80
								WT Plank vs. CFS100 Agg	65.67	39	26.67	6.285	3	3	6	80
								WT Plank vs. CFS100 Plank	65.67	61	4.667	6.285	3	3	1.05	80
								WT Plank vs. VirF Agg	65.67	39.67	26	6.285	3	3	5.85	80
								WT Plank vs. VirF Plank	65.67	60.33	5.333	6.285	3	3	1.2	80
								WT Plank vs. IcsA Agg	65.67	31	34.67	6.285	3	3	7.801	80
								WT Plank vs. IcsA Plank	65.67	69	-3.333	6.285	3	3	0.7501	80
								WT Plank vs. VirB Agg	65.67	38	27.67	6.285	3	3	6.225	80
								WT Plank vs. VirB Plank	65.67	62	3.667	6.285	3	3	0.8251	80
								WT Plank vs. MxiE Agg	65.67	42.33	23.33	6.285	3	3	5.25	80
								WT Plank vs. MxiE Plank	65.67	57.67	8	6.285	3	3	1.8	80
								WT Plank vs. IcsP Agg	65.67	36	29.67	6.285	3	3	6.676	80
								WT Plank vs. IcsP Plank	65.67	64	1.667	6.285	3	3	0.375	80
								WT Plank vs. MxiG Agg	65.67	30.33	35.33	6.285	3	3	7.951	80
								WT Plank vs. MxiG Plank	65.67	69.67	-4	6.285	3	3	0.9001	80
								WT Plank vs. IpaD Agg	65.67	36.33	29.33	6.285	3	3	6.601	80
								WT Plank vs. IpaD Plank	65.67	63.67	2	6.285	3	3	0.45	80
								WT Plank vs. IpaB Agg	65.67	80.33	-14.67	6.285	3	3	3.3	80
								WT Plank vs. IpaB Plank	65.67	19.67	46	6.285	3	3	10.35	80
								CFS100 Agg vs. CFS100 Plank	39	61	-22	6.285	3	3	4.95	80
								CFS100 Agg vs. VirF Agg	39	39.67	-0.6667	6.285	3	3	0.15	80
								CFS100 Agg vs. VirF Plank	39	60.33	-21.33	6.285	3	3	4.8	80
								CFS100 Agg vs. IcsA Agg	39	31	8	6.285	3	3	1.8	80
								CFS100 Agg vs. IcsA Plank	39	69	-30	6.285	3	3	6.751	80
								CFS100 Agg vs. VirB Agg	39	38	1	6.285	3	3	0.225	80
								CFS100 Agg vs. VirB Plank	39	62	-23	6.285	3	3	5.175	80
								CFS100 Agg vs. MxiE Agg	39	42.33	-3.333	6.285	3	3	0.7501	80
								CFS100 Agg vs. MxiE Plank	39	57.67	-18.67	6.285	3	3	4.2	80
								CFS100 Agg vs. IcsP Agg	39	36	3	6.285	3	3	0.6751	80
								CFS100 Agg vs. IcsP Plank	39	64	-25	6.285	3	3	5.625	80
								CFS100 Agg vs. MxiG Agg	39	30.33	8.667	6.285	3	3	1.95	80
								CFS100 Agg vs. MxiG Plank	39	69.67	-30.67	6.285	3	3	6.901	80
								CFS100 Agg vs. IpaD Agg	39	36.33	2.667	6.285	3	3	0.6	80
								CFS100 Agg vs. IpaD Plank	39	63.67	-24.67	6.285	3	3	5.55	80
								CFS100 Agg vs. IpaB Agg	39	80.33	-41.33	6.285	3	3	9.301	80
								CFS100 Agg vs. IpaB Plank	39	19.67	19.33	6.285	3	3	4.35	80
								CFS100 Plank vs. VirF Agg	61	39.67	21.33	6.285	3	3	4.8	80
								CFS100 Plank vs. VirF Plank	61	60.33	0.6667	6.285	3	3	0.15	80
								CFS100 Plank vs. IcsA Agg	61	31	30	6.285	3	3	6.751	80
								CFS100 Plank vs. IcsA Plank	61	69	-8	6.285	3	3	1.8	80
								CFS100 Plank vs. VirB Agg	61	38	23	6.285	3	3	5.175	80
								CFS100 Plank vs. VirB Plank	61	62	-1	6.285	3	3	0.225	80
								CFS100 Plank vs. MxiE Agg	61	42.33	18.67	6.285	3	3	4.2	80
								CFS100 Plank vs. MxiE Plank	61	57.67	3.333	6.285	3	3	0.7501	80
								CFS100 Plank vs. IcsP Agg	61	36	25	6.285	3	3	5.625	80
								CFS100 Plank vs. IcsP Plank	61	64	-3	6.285	3	3	0.6751	80
								CFS100 Plank vs. MxiG Agg	61	30.33	30.67	6.285	3	3	6.901	80
								CFS100 Plank vs. MxiG Plank	61	69.67	-8.667	6.285	3	3	1.95	80
								CFS100 Plank vs. IpaD Agg	61	36.33	24.67	6.285	3	3	5.55	80
								CFS100 Plank vs. IpaD Plank	61	63.67	-2.667	6.285	3	3	0.6	80
								CFS100 Plank vs. IpaB Agg	61	80.33	-19.33	6.285	3	3	4.35	80
								CFS100 Plank vs. IpaB Plank	61	19.67	41.33	6.285	3	3	9.301	80
								VirF Agg vs. VirF Plank	39.67	60.33	-20.67	6.285	3	3	4.65	80
								VirF Agg vs. IcsA Agg	39.67	31	8.667	6.285	3	3	1.95	80
								VirF Agg vs. IcsA Plank	39.67	69	-29.33	6.285	3	3	6.601	80
								VirF Agg vs. VirB Agg	39.67	38	1.667	6.285	3	3	0.375	80
								VirF Agg vs. VirB Plank	39.67	62	-22.33	6.285	3	3	5.025	80
								VirF Agg vs. MxiE Agg	39.67	42.33	-2.667	6.285	3	3	0.6	80
								VirF Agg vs. MxiE Plank	39.67	57.67	-18	6.285	3	3	4.05	80
								VirF Agg vs. IcsP Agg	39.67	36	3.667	6.285	3	3	0.8251	80
								VirF Agg vs. IcsP Plank	39.67	64	-24.33	6.285	3	3	5.475	80
								VirF Agg vs. MxiG Agg	39.67	30.33	9.333	6.285	3	3	2.1	80
								VirF Agg vs. MxiG Plank	39.67	69.67	-30	6.285	3	3	6.751	80
								VirF Agg vs. IpaD Agg	39.67	36.33	3.333	6.285	3	3	0.7501	80
								VirF Agg vs. IpaD Plank	39.67	63.67	-24	6.285	3	3	5.4	80
								VirF Agg vs. IpaB Agg	39.67	80.33	-40.67	6.285	3	3	9.151	80
								VirF Agg vs. IpaB Plank	39.67	19.67	20	6.285	3	3	4.5	80
								VirF Plank vs. IcsA Agg	60.33	31	29.33	6.285	3	3	6.601	80
								VirF Plank vs. IcsA Plank	60.33	69	-8.667	6.285	3	3	1.95	80
								VirF Plank vs. VirB Agg	60.33	38	22.33	6.285	3	3	5.025	80
								VirF Plank vs. VirB Plank	60.33	62	-1.667	6.285	3	3	0.375	80
								VirF Plank vs. MxiE Agg	60.33	42.33	18	6.285	3	3	4.05	80
								VirF Plank vs. MxiE Plank	60.33	57.67	2.667	6.285	3	3	0.6	80
								VirF Plank vs. IcsP Agg	60.33	36	24.33	6.285	3	3	5.475	80
								VirF Plank vs. IcsP Plank	60.33	64	-3.667	6.285	3	3	0.8251	80
								VirF Plank vs. MxiG Agg	60.33	30.33	30	6.285	3	3	6.751	80
								VirF Plank vs. MxiG Plank	60.33	69.67	-9.333	6.285	3	3	2.1	80
								VirF Plank vs. IpaD Agg	60.33	36.33	24	6.285	3	3	5.4	80
								VirF Plank vs. IpaD Plank	60.33	63.67	-3.333	6.285	3	3	0.7501	80
								VirF Plank vs. IpaB Agg	60.33	80.33	-20	6.285	3	3	4.5	80
								VirF Plank vs. IpaB Plank	60.33	19.67	40.67	6.285	3	3	9.151	80
								IcsA Agg vs. IcsA Plank	31	69	-38	6.285	3	3	8.551	80
								IcsA Agg vs. VirB Agg	31	38	-7	6.285	3	3	1.575	80
								IcsA Agg vs. VirB Plank	31	62	-31	6.285	3	3	6.976	80
								IcsA Agg vs. MxiE Agg	31	42.33	-11.33	6.285	3	3	2.55	80
								IcsA Agg vs. MxiE Plank	31	57.67	-26.67	6.285	3	3	6	80
								IcsA Agg vs. IcsP Agg	31	36	-5	6.285	3	3	1.125	80
								IcsA Agg vs. IcsP Plank	31	64	-33	6.285	3	3	7.426	80
								IcsA Agg vs. MxiG Agg	31	30.33	0.6667	6.285	3	3	0.15	80
								IcsA Agg vs. MxiG Plank	31	69.67	-38.67	6.285	3	3	8.701	80
								IcsA Agg vs. IpaD Agg	31	36.33	-5.333	6.285	3	3	1.2	80
								IcsA Agg vs. IpaD Plank	31	63.67	-32.67	6.285	3	3	7.351	80
								IcsA Agg vs. IpaB Agg	31	80.33	-49.33	6.285	3	3	11.1	80
								IcsA Agg vs. IpaB Plank	31	19.67	11.33	6.285	3	3	2.55	80
								IcsA Plank vs. VirB Agg	69	38	31	6.285	3	3	6.976	80
								IcsA Plank vs. VirB Plank	69	62	7	6.285	3	3	1.575	80
								IcsA Plank vs. MxiE Agg	69	42.33	26.67	6.285	3	3	6	80
								IcsA Plank vs. MxiE Plank	69	57.67	11.33	6.285	3	3	2.55	80
								IcsA Plank vs. IcsP Agg	69	36	33	6.285	3	3	7.426	80
								IcsA Plank vs. IcsP Plank	69	64	5	6.285	3	3	1.125	80
								IcsA Plank vs. MxiG Agg	69	30.33	38.67	6.285	3	3	8.701	80
								IcsA Plank vs. MxiG Plank	69	69.67	-0.6667	6.285	3	3	0.15	80
								IcsA Plank vs. IpaD Agg	69	36.33	32.67	6.285	3	3	7.351	80
								IcsA Plank vs. IpaD Plank	69	63.67	5.333	6.285	3	3	1.2	80
								IcsA Plank vs. IpaB Agg	69	80.33	-11.33	6.285	3	3	2.55	80
								IcsA Plank vs. IpaB Plank	69	19.67	49.33	6.285	3	3	11.1	80
								VirB Agg vs. VirB Plank	38	62	-24	6.285	3	3	5.4	80
								VirB Agg vs. MxiE Agg	38	42.33	-4.333	6.285	3	3	0.9751	80
								VirB Agg vs. MxiE Plank	38	57.67	-19.67	6.285	3	3	4.425	80
								VirB Agg vs. IcsP Agg	38	36	2	6.285	3	3	0.45	80
								VirB Agg vs. IcsP Plank	38	64	-26	6.285	3	3	5.85	80
								VirB Agg vs. MxiG Agg	38	30.33	7.667	6.285	3	3	1.725	80
								VirB Agg vs. MxiG Plank	38	69.67	-31.67	6.285	3	3	7.126	80
								VirB Agg vs. IpaD Agg	38	36.33	1.667	6.285	3	3	0.375	80
								VirB Agg vs. IpaD Plank	38	63.67	-25.67	6.285	3	3	5.775	80
								VirB Agg vs. IpaB Agg	38	80.33	-42.33	6.285	3	3	9.526	80
								VirB Agg vs. IpaB Plank	38	19.67	18.33	6.285	3	3	4.125	80
								VirB Plank vs. MxiE Agg	62	42.33	19.67	6.285	3	3	4.425	80
								VirB Plank vs. MxiE Plank	62	57.67	4.333	6.285	3	3	0.9751	80
								VirB Plank vs. IcsP Agg	62	36	26	6.285	3	3	5.85	80
								VirB Plank vs. IcsP Plank	62	64	-2	6.285	3	3	0.45	80
								VirB Plank vs. MxiG Agg	62	30.33	31.67	6.285	3	3	7.126	80
								VirB Plank vs. MxiG Plank	62	69.67	-7.667	6.285	3	3	1.725	80
								VirB Plank vs. IpaD Agg	62	36.33	25.67	6.285	3	3	5.775	80
								VirB Plank vs. IpaD Plank	62	63.67	-1.667	6.285	3	3	0.375	80
								VirB Plank vs. IpaB Agg	62	80.33	-18.33	6.285	3	3	4.125	80
								VirB Plank vs. IpaB Plank	62	19.67	42.33	6.285	3	3	9.526	80
								MxiE Agg vs. MxiE Plank	42.33	57.67	-15.33	6.285	3	3	3.45	80
								MxiE Agg vs. IcsP Agg	42.33	36	6.333	6.285	3	3	1.425	80
								MxiE Agg vs. IcsP Plank	42.33	64	-21.67	6.285	3	3	4.875	80
								MxiE Agg vs. MxiG Agg	42.33	30.33	12	6.285	3	3	2.7	80
								MxiE Agg vs. MxiG Plank	42.33	69.67	-27.33	6.285	3	3	6.15	80
								MxiE Agg vs. IpaD Agg	42.33	36.33	6	6.285	3	3	1.35	80
								MxiE Agg vs. IpaD Plank	42.33	63.67	-21.33	6.285	3	3	4.8	80
								MxiE Agg vs. IpaB Agg	42.33	80.33	-38	6.285	3	3	8.551	80
								MxiE Agg vs. IpaB Plank	42.33	19.67	22.67	6.285	3	3	5.1	80
								MxiE Plank vs. IcsP Agg	57.67	36	21.67	6.285	3	3	4.875	80
								MxiE Plank vs. IcsP Plank	57.67	64	-6.333	6.285	3	3	1.425	80
								MxiE Plank vs. MxiG Agg	57.67	30.33	27.33	6.285	3	3	6.15	80
								MxiE Plank vs. MxiG Plank	57.67	69.67	-12	6.285	3	3	2.7	80
								MxiE Plank vs. IpaD Agg	57.67	36.33	21.33	6.285	3	3	4.8	80
								MxiE Plank vs. IpaD Plank	57.67	63.67	-6	6.285	3	3	1.35	80
								MxiE Plank vs. IpaB Agg	57.67	80.33	-22.67	6.285	3	3	5.1	80
								MxiE Plank vs. IpaB Plank	57.67	19.67	38	6.285	3	3	8.551	80
								IcsP Agg vs. IcsP Plank	36	64	-28	6.285	3	3	6.3	80
								IcsP Agg vs. MxiG Agg	36	30.33	5.667	6.285	3	3	1.275	80
								IcsP Agg vs. MxiG Plank	36	69.67	-33.67	6.285	3	3	7.576	80
								IcsP Agg vs. IpaD Agg	36	36.33	-0.3333	6.285	3	3	0.07501	80
								IcsP Agg vs. IpaD Plank	36	63.67	-27.67	6.285	3	3	6.225	80
								IcsP Agg vs. IpaB Agg	36	80.33	-44.33	6.285	3	3	9.976	80
								IcsP Agg vs. IpaB Plank	36	19.67	16.33	6.285	3	3	3.675	80
								IcsP Plank vs. MxiG Agg	64	30.33	33.67	6.285	3	3	7.576	80
								IcsP Plank vs. MxiG Plank	64	69.67	-5.667	6.285	3	3	1.275	80
								IcsP Plank vs. IpaD Agg	64	36.33	27.67	6.285	3	3	6.225	80
								IcsP Plank vs. IpaD Plank	64	63.67	0.3333	6.285	3	3	0.07501	80
								IcsP Plank vs. IpaB Agg	64	80.33	-16.33	6.285	3	3	3.675	80
								IcsP Plank vs. IpaB Plank	64	19.67	44.33	6.285	3	3	9.976	80
								MxiG Agg vs. MxiG Plank	30.33	69.67	-39.33	6.285	3	3	8.851	80
								MxiG Agg vs. IpaD Agg	30.33	36.33	-6	6.285	3	3	1.35	80
								MxiG Agg vs. IpaD Plank	30.33	63.67	-33.33	6.285	3	3	7.501	80
								MxiG Agg vs. IpaB Agg	30.33	80.33	-50	6.285	3	3	11.25	80
								MxiG Agg vs. IpaB Plank	30.33	19.67	10.67	6.285	3	3	2.4	80
								MxiG Plank vs. IpaD Agg	69.67	36.33	33.33	6.285	3	3	7.501	80
								MxiG Plank vs. IpaD Plank	69.67	63.67	6	6.285	3	3	1.35	80
								MxiG Plank vs. IpaB Agg	69.67	80.33	-10.67	6.285	3	3	2.4	80
								MxiG Plank vs. IpaB Plank	69.67	19.67	50	6.285	3	3	11.25	80
								IpaD Agg vs. IpaD Plank	36.33	63.67	-27.33	6.285	3	3	6.15	80
								IpaD Agg vs. IpaB Agg	36.33	80.33	-44	6.285	3	3	9.901	80
								IpaD Agg vs. IpaB Plank	36.33	19.67	16.67	6.285	3	3	3.75	80
								IpaD Plank vs. IpaB Agg	63.67	80.33	-16.67	6.285	3	3	3.75	80
								IpaD Plank vs. IpaB Plank	63.67	19.67	44	6.285	3	3	9.901	80
								IpaB Agg vs. IpaB Plank	80.33	19.67	60.67	6.285	3	3	13.65	80
								LCA
								WT Agg vs. WT Plank	100	0	100	6.285	3	3	22.5	80
								WT Agg vs. CFS100 Agg	100	44.33	55.67	6.285	3	3	12.53	80
								WT Agg vs. CFS100 Plank	100	55.67	44.33	6.285	3	3	9.976	80
								WT Agg vs. VirF Agg	100	41.33	58.67	6.285	3	3	13.2	80
								WT Agg vs. VirF Plank	100	58.67	41.33	6.285	3	3	9.301	80
								WT Agg vs. IcsA Agg	100	99.67	0.3333	6.285	3	3	0.07501	80
								WT Agg vs. IcsA Plank	100	0.3333	99.67	6.285	3	3	22.43	80
								WT Agg vs. VirB Agg	100	54.33	45.67	6.285	3	3	10.28	80
								WT Agg vs. VirB Plank	100	45.67	54.33	6.285	3	3	12.23	80
								WT Agg vs. MxiE Agg	100	100	0	6.285	3	3	0	80
								WT Agg vs. MxiE Plank	100	0	100	6.285	3	3	22.5	80
								WT Agg vs. IcsP Agg	100	100	0	6.285	3	3	0	80
								WT Agg vs. IcsP Plank	100	0	100	6.285	3	3	22.5	80
								WT Agg vs. MxiG Agg	100	35.67	64.33	6.285	3	3	14.48	80
								WT Agg vs. MxiG Plank	100	64.33	35.67	6.285	3	3	8.026	80
								WT Agg vs. IpaD Agg	100	67.67	32.33	6.285	3	3	7.276	80
								WT Agg vs. IpaD Plank	100	32.33	67.67	6.285	3	3	15.23	80
								WT Agg vs. IpaB Agg	100	100	0	6.285	3	3	0	80
								WT Agg vs. IpaB Plank	100	0	100	6.285	3	3	22.5	80
								WT Plank vs. CFS100 Agg	0	44.33	-44.33	6.285	3	3	9.976	80
								WT Plank vs. CFS100 Plank	0	55.67	-55.67	6.285	3	3	12.53	80
								WT Plank vs. VirF Agg	0	41.33	-41.33	6.285	3	3	9.301	80
								WT Plank vs. VirF Plank	0	58.67	-58.67	6.285	3	3	13.2	80
								WT Plank vs. IcsA Agg	0	99.67	-99.67	6.285	3	3	22.43	80
								WT Plank vs. IcsA Plank	0	0.3333	-0.3333	6.285	3	3	0.07501	80
								WT Plank vs. VirB Agg	0	54.33	-54.33	6.285	3	3	12.23	80
								WT Plank vs. VirB Plank	0	45.67	-45.67	6.285	3	3	10.28	80
								WT Plank vs. MxiE Agg	0	100	-100	6.285	3	3	22.5	80
								WT Plank vs. MxiE Plank	0	0	0	6.285	3	3	0	80
								WT Plank vs. IcsP Agg	0	100	-100	6.285	3	3	22.5	80
								WT Plank vs. IcsP Plank	0	0	0	6.285	3	3	0	80
								WT Plank vs. MxiG Agg	0	35.67	-35.67	6.285	3	3	8.026	80
								WT Plank vs. MxiG Plank	0	64.33	-64.33	6.285	3	3	14.48	80
								WT Plank vs. IpaD Agg	0	67.67	-67.67	6.285	3	3	15.23	80
								WT Plank vs. IpaD Plank	0	32.33	-32.33	6.285	3	3	7.276	80
								WT Plank vs. IpaB Agg	0	100	-100	6.285	3	3	22.5	80
								WT Plank vs. IpaB Plank	0	0	0	6.285	3	3	0	80
								CFS100 Agg vs. CFS100 Plank	44.33	55.67	-11.33	6.285	3	3	2.55	80
								CFS100 Agg vs. VirF Agg	44.33	41.33	3	6.285	3	3	0.6751	80
								CFS100 Agg vs. VirF Plank	44.33	58.67	-14.33	6.285	3	3	3.225	80
								CFS100 Agg vs. IcsA Agg	44.33	99.67	-55.33	6.285	3	3	12.45	80
								CFS100 Agg vs. IcsA Plank	44.33	0.3333	44	6.285	3	3	9.901	80
								CFS100 Agg vs. VirB Agg	44.33	54.33	-10	6.285	3	3	2.25	80
								CFS100 Agg vs. VirB Plank	44.33	45.67	-1.333	6.285	3	3	0.3	80
								CFS100 Agg vs. MxiE Agg	44.33	100	-55.67	6.285	3	3	12.53	80
								CFS100 Agg vs. MxiE Plank	44.33	0	44.33	6.285	3	3	9.976	80
								CFS100 Agg vs. IcsP Agg	44.33	100	-55.67	6.285	3	3	12.53	80
								CFS100 Agg vs. IcsP Plank	44.33	0	44.33	6.285	3	3	9.976	80
								CFS100 Agg vs. MxiG Agg	44.33	35.67	8.667	6.285	3	3	1.95	80
								CFS100 Agg vs. MxiG Plank	44.33	64.33	-20	6.285	3	3	4.5	80
								CFS100 Agg vs. IpaD Agg	44.33	67.67	-23.33	6.285	3	3	5.25	80
								CFS100 Agg vs. IpaD Plank	44.33	32.33	12	6.285	3	3	2.7	80
								CFS100 Agg vs. IpaB Agg	44.33	100	-55.67	6.285	3	3	12.53	80
								CFS100 Agg vs. IpaB Plank	44.33	0	44.33	6.285	3	3	9.976	80
								CFS100 Plank vs. VirF Agg	55.67	41.33	14.33	6.285	3	3	3.225	80
								CFS100 Plank vs. VirF Plank	55.67	58.67	-3	6.285	3	3	0.6751	80
								CFS100 Plank vs. IcsA Agg	55.67	99.67	-44	6.285	3	3	9.901	80
								CFS100 Plank vs. IcsA Plank	55.67	0.3333	55.33	6.285	3	3	12.45	80
								CFS100 Plank vs. VirB Agg	55.67	54.33	1.333	6.285	3	3	0.3	80
								CFS100 Plank vs. VirB Plank	55.67	45.67	10	6.285	3	3	2.25	80
								CFS100 Plank vs. MxiE Agg	55.67	100	-44.33	6.285	3	3	9.976	80
								CFS100 Plank vs. MxiE Plank	55.67	0	55.67	6.285	3	3	12.53	80
								CFS100 Plank vs. IcsP Agg	55.67	100	-44.33	6.285	3	3	9.976	80
								CFS100 Plank vs. IcsP Plank	55.67	0	55.67	6.285	3	3	12.53	80
								CFS100 Plank vs. MxiG Agg	55.67	35.67	20	6.285	3	3	4.5	80
								CFS100 Plank vs. MxiG Plank	55.67	64.33	-8.667	6.285	3	3	1.95	80
								CFS100 Plank vs. IpaD Agg	55.67	67.67	-12	6.285	3	3	2.7	80
								CFS100 Plank vs. IpaD Plank	55.67	32.33	23.33	6.285	3	3	5.25	80
								CFS100 Plank vs. IpaB Agg	55.67	100	-44.33	6.285	3	3	9.976	80
								CFS100 Plank vs. IpaB Plank	55.67	0	55.67	6.285	3	3	12.53	80
								VirF Agg vs. VirF Plank	41.33	58.67	-17.33	6.285	3	3	3.9	80
								VirF Agg vs. IcsA Agg	41.33	99.67	-58.33	6.285	3	3	13.13	80
								VirF Agg vs. IcsA Plank	41.33	0.3333	41	6.285	3	3	9.226	80
								VirF Agg vs. VirB Agg	41.33	54.33	-13	6.285	3	3	2.925	80
								VirF Agg vs. VirB Plank	41.33	45.67	-4.333	6.285	3	3	0.9751	80
								VirF Agg vs. MxiE Agg	41.33	100	-58.67	6.285	3	3	13.2	80
								VirF Agg vs. MxiE Plank	41.33	0	41.33	6.285	3	3	9.301	80
								VirF Agg vs. IcsP Agg	41.33	100	-58.67	6.285	3	3	13.2	80
								VirF Agg vs. IcsP Plank	41.33	0	41.33	6.285	3	3	9.301	80
								VirF Agg vs. MxiG Agg	41.33	35.67	5.667	6.285	3	3	1.275	80
								VirF Agg vs. MxiG Plank	41.33	64.33	-23	6.285	3	3	5.175	80
								VirF Agg vs. IpaD Agg	41.33	67.67	-26.33	6.285	3	3	5.925	80
								VirF Agg vs. IpaD Plank	41.33	32.33	9	6.285	3	3	2.025	80
								VirF Agg vs. IpaB Agg	41.33	100	-58.67	6.285	3	3	13.2	80
								VirF Agg vs. IpaB Plank	41.33	0	41.33	6.285	3	3	9.301	80
								VirF Plank vs. IcsA Agg	58.67	99.67	-41	6.285	3	3	9.226	80
								VirF Plank vs. IcsA Plank	58.67	0.3333	58.33	6.285	3	3	13.13	80
								VirF Plank vs. VirB Agg	58.67	54.33	4.333	6.285	3	3	0.9751	80
								VirF Plank vs. VirB Plank	58.67	45.67	13	6.285	3	3	2.925	80
								VirF Plank vs. MxiE Agg	58.67	100	-41.33	6.285	3	3	9.301	80
								VirF Plank vs. MxiE Plank	58.67	0	58.67	6.285	3	3	13.2	80
								VirF Plank vs. IcsP Agg	58.67	100	-41.33	6.285	3	3	9.301	80
								VirF Plank vs. IcsP Plank	58.67	0	58.67	6.285	3	3	13.2	80
								VirF Plank vs. MxiG Agg	58.67	35.67	23	6.285	3	3	5.175	80
								VirF Plank vs. MxiG Plank	58.67	64.33	-5.667	6.285	3	3	1.275	80
								VirF Plank vs. IpaD Agg	58.67	67.67	-9	6.285	3	3	2.025	80
								VirF Plank vs. IpaD Plank	58.67	32.33	26.33	6.285	3	3	5.925	80
								VirF Plank vs. IpaB Agg	58.67	100	-41.33	6.285	3	3	9.301	80
								VirF Plank vs. IpaB Plank	58.67	0	58.67	6.285	3	3	13.2	80
								IcsA Agg vs. IcsA Plank	99.67	0.3333	99.33	6.285	3	3	22.35	80
								IcsA Agg vs. VirB Agg	99.67	54.33	45.33	6.285	3	3	10.2	80
								IcsA Agg vs. VirB Plank	99.67	45.67	54	6.285	3	3	12.15	80
								IcsA Agg vs. MxiE Agg	99.67	100	-0.3333	6.285	3	3	0.07501	80
								IcsA Agg vs. MxiE Plank	99.67	0	99.67	6.285	3	3	22.43	80
								IcsA Agg vs. IcsP Agg	99.67	100	-0.3333	6.285	3	3	0.07501	80
								IcsA Agg vs. IcsP Plank	99.67	0	99.67	6.285	3	3	22.43	80
								IcsA Agg vs. MxiG Agg	99.67	35.67	64	6.285	3	3	14.4	80
								IcsA Agg vs. MxiG Plank	99.67	64.33	35.33	6.285	3	3	7.951	80
								IcsA Agg vs. IpaD Agg	99.67	67.67	32	6.285	3	3	7.201	80
								IcsA Agg vs. IpaD Plank	99.67	32.33	67.33	6.285	3	3	15.15	80
								IcsA Agg vs. IpaB Agg	99.67	100	-0.3333	6.285	3	3	0.07501	80
								IcsA Agg vs. IpaB Plank	99.67	0	99.67	6.285	3	3	22.43	80
								IcsA Plank vs. VirB Agg	0.3333	54.33	-54	6.285	3	3	12.15	80
								IcsA Plank vs. VirB Plank	0.3333	45.67	-45.33	6.285	3	3	10.2	80
								IcsA Plank vs. MxiE Agg	0.3333	100	-99.67	6.285	3	3	22.43	80
								IcsA Plank vs. MxiE Plank	0.3333	0	0.3333	6.285	3	3	0.07501	80
								IcsA Plank vs. IcsP Agg	0.3333	100	-99.67	6.285	3	3	22.43	80
								IcsA Plank vs. IcsP Plank	0.3333	0	0.3333	6.285	3	3	0.07501	80
								IcsA Plank vs. MxiG Agg	0.3333	35.67	-35.33	6.285	3	3	7.951	80
								IcsA Plank vs. MxiG Plank	0.3333	64.33	-64	6.285	3	3	14.4	80
								IcsA Plank vs. IpaD Agg	0.3333	67.67	-67.33	6.285	3	3	15.15	80
								IcsA Plank vs. IpaD Plank	0.3333	32.33	-32	6.285	3	3	7.201	80
								IcsA Plank vs. IpaB Agg	0.3333	100	-99.67	6.285	3	3	22.43	80
								IcsA Plank vs. IpaB Plank	0.3333	0	0.3333	6.285	3	3	0.07501	80
								VirB Agg vs. VirB Plank	54.33	45.67	8.667	6.285	3	3	1.95	80
								VirB Agg vs. MxiE Agg	54.33	100	-45.67	6.285	3	3	10.28	80
								VirB Agg vs. MxiE Plank	54.33	0	54.33	6.285	3	3	12.23	80
								VirB Agg vs. IcsP Agg	54.33	100	-45.67	6.285	3	3	10.28	80
								VirB Agg vs. IcsP Plank	54.33	0	54.33	6.285	3	3	12.23	80
								VirB Agg vs. MxiG Agg	54.33	35.67	18.67	6.285	3	3	4.2	80
								VirB Agg vs. MxiG Plank	54.33	64.33	-10	6.285	3	3	2.25	80
								VirB Agg vs. IpaD Agg	54.33	67.67	-13.33	6.285	3	3	3	80
								VirB Agg vs. IpaD Plank	54.33	32.33	22	6.285	3	3	4.95	80
								VirB Agg vs. IpaB Agg	54.33	100	-45.67	6.285	3	3	10.28	80
								VirB Agg vs. IpaB Plank	54.33	0	54.33	6.285	3	3	12.23	80
								VirB Plank vs. MxiE Agg	45.67	100	-54.33	6.285	3	3	12.23	80
								VirB Plank vs. MxiE Plank	45.67	0	45.67	6.285	3	3	10.28	80
								VirB Plank vs. IcsP Agg	45.67	100	-54.33	6.285	3	3	12.23	80
								VirB Plank vs. IcsP Plank	45.67	0	45.67	6.285	3	3	10.28	80
								VirB Plank vs. MxiG Agg	45.67	35.67	10	6.285	3	3	2.25	80
								VirB Plank vs. MxiG Plank	45.67	64.33	-18.67	6.285	3	3	4.2	80
								VirB Plank vs. IpaD Agg	45.67	67.67	-22	6.285	3	3	4.95	80
								VirB Plank vs. IpaD Plank	45.67	32.33	13.33	6.285	3	3	3	80
								VirB Plank vs. IpaB Agg	45.67	100	-54.33	6.285	3	3	12.23	80
								VirB Plank vs. IpaB Plank	45.67	0	45.67	6.285	3	3	10.28	80
								MxiE Agg vs. MxiE Plank	100	0	100	6.285	3	3	22.5	80
								MxiE Agg vs. IcsP Agg	100	100	0	6.285	3	3	0	80
								MxiE Agg vs. IcsP Plank	100	0	100	6.285	3	3	22.5	80
								MxiE Agg vs. MxiG Agg	100	35.67	64.33	6.285	3	3	14.48	80
								MxiE Agg vs. MxiG Plank	100	64.33	35.67	6.285	3	3	8.026	80
								MxiE Agg vs. IpaD Agg	100	67.67	32.33	6.285	3	3	7.276	80
								MxiE Agg vs. IpaD Plank	100	32.33	67.67	6.285	3	3	15.23	80
								MxiE Agg vs. IpaB Agg	100	100	0	6.285	3	3	0	80
								MxiE Agg vs. IpaB Plank	100	0	100	6.285	3	3	22.5	80
								MxiE Plank vs. IcsP Agg	0	100	-100	6.285	3	3	22.5	80
								MxiE Plank vs. IcsP Plank	0	0	0	6.285	3	3	0	80
								MxiE Plank vs. MxiG Agg	0	35.67	-35.67	6.285	3	3	8.026	80
								MxiE Plank vs. MxiG Plank	0	64.33	-64.33	6.285	3	3	14.48	80
								MxiE Plank vs. IpaD Agg	0	67.67	-67.67	6.285	3	3	15.23	80
								MxiE Plank vs. IpaD Plank	0	32.33	-32.33	6.285	3	3	7.276	80
								MxiE Plank vs. IpaB Agg	0	100	-100	6.285	3	3	22.5	80
								MxiE Plank vs. IpaB Plank	0	0	0	6.285	3	3	0	80
								IcsP Agg vs. IcsP Plank	100	0	100	6.285	3	3	22.5	80
								IcsP Agg vs. MxiG Agg	100	35.67	64.33	6.285	3	3	14.48	80
								IcsP Agg vs. MxiG Plank	100	64.33	35.67	6.285	3	3	8.026	80
								IcsP Agg vs. IpaD Agg	100	67.67	32.33	6.285	3	3	7.276	80
								IcsP Agg vs. IpaD Plank	100	32.33	67.67	6.285	3	3	15.23	80
								IcsP Agg vs. IpaB Agg	100	100	0	6.285	3	3	0	80
								IcsP Agg vs. IpaB Plank	100	0	100	6.285	3	3	22.5	80
								IcsP Plank vs. MxiG Agg	0	35.67	-35.67	6.285	3	3	8.026	80
								IcsP Plank vs. MxiG Plank	0	64.33	-64.33	6.285	3	3	14.48	80
								IcsP Plank vs. IpaD Agg	0	67.67	-67.67	6.285	3	3	15.23	80
								IcsP Plank vs. IpaD Plank	0	32.33	-32.33	6.285	3	3	7.276	80
								IcsP Plank vs. IpaB Agg	0	100	-100	6.285	3	3	22.5	80
								IcsP Plank vs. IpaB Plank	0	0	0	6.285	3	3	0	80
								MxiG Agg vs. MxiG Plank	35.67	64.33	-28.67	6.285	3	3	6.451	80
								MxiG Agg vs. IpaD Agg	35.67	67.67	-32	6.285	3	3	7.201	80
								MxiG Agg vs. IpaD Plank	35.67	32.33	3.333	6.285	3	3	0.7501	80
								MxiG Agg vs. IpaB Agg	35.67	100	-64.33	6.285	3	3	14.48	80
								MxiG Agg vs. IpaB Plank	35.67	0	35.67	6.285	3	3	8.026	80
								MxiG Plank vs. IpaD Agg	64.33	67.67	-3.333	6.285	3	3	0.7501	80
								MxiG Plank vs. IpaD Plank	64.33	32.33	32	6.285	3	3	7.201	80
								MxiG Plank vs. IpaB Agg	64.33	100	-35.67	6.285	3	3	8.026	80
								MxiG Plank vs. IpaB Plank	64.33	0	64.33	6.285	3	3	14.48	80
								IpaD Agg vs. IpaD Plank	67.67	32.33	35.33	6.285	3	3	7.951	80
								IpaD Agg vs. IpaB Agg	67.67	100	-32.33	6.285	3	3	7.276	80
								IpaD Agg vs. IpaB Plank	67.67	0	67.67	6.285	3	3	15.23	80
								IpaD Plank vs. IpaB Agg	32.33	100	-67.67	6.285	3	3	15.23	80
								IpaD Plank vs. IpaB Plank	32.33	0	32.33	6.285	3	3	7.276	80
								IpaB Agg vs. IpaB Plank	100	0	100	6.285	3	3	22.5	80
[truncated: 12 more columns]

## Sheet: Sup F4
FS4
		WT Agg			WT Plank			IpaD Agg			IpaD Plank			IpaB Agg			IpaB Plank			IpaD ipaB Agg			IpaD ipaB Plank
	-	35	24	26	65	76	74	32	32	57	68	68	43	56	48	65	44	52	35	46	60	42	54	40	58
	LCA	94	90	91	6	10	9	64	58	62	36	42	38	94	90	91	6	10	9	61	65	76	39	35	24
FS4
	Table Analyzed	new DKO ipaDipaB - no DCA							Compare cell means regardless of rows and columns
	Two-way ANOVA	Ordinary							Number of families	1
	Alpha	0.05							Number of comparisons per family	28
									Alpha	0.05
	Source of Variation	% of total variation	P value	P value summary	Significant?
	Interaction	16.52	0.0004	***	Yes				Tukey's multiple comparisons test	Mean Diff.	95.00% CI of diff.	Below threshold?	Summary	Adjusted P Value
	Row Factor	60.83	<0.0001	****	Yes
	Column Factor	14.39	0.0009	***	Yes				-:WT Agg vs. -:IpaD Agg	-12	-33.96 to 9.957	No	ns	0.574
									-:WT Agg vs. -:IpaB Agg	-28	-49.96 to -6.043	Yes	**	0.008
	ANOVA table	SS	DF	MS	F (DFn, DFd)	P value			-:WT Agg vs. -:IpaD ipaB Agg	-21	-42.96 to 0.9573	No	ns	0.0662
	Interaction	1930	3	643.3	F (3, 16) = 10.66	P=0.0004			-:WT Agg vs. LCA:WT Agg	-63.33	-85.29 to -41.38	Yes	****	<0.0001
	Row Factor	7107	1	7107	F (1, 16) = 117.8	P<0.0001			-:WT Agg vs. LCA:IpaD Agg	-33	-54.96 to -11.04	Yes	**	0.0017
	Column Factor	1682	3	560.6	F (3, 16) = 9.292	P=0.0009			-:WT Agg vs. LCA:IpaB Agg	-63.33	-85.29 to -41.38	Yes	****	<0.0001
	Residual	965.3	16	60.33					-:WT Agg vs. LCA:IpaD ipaB Agg	-39	-60.96 to -17.04	Yes	***	0.0003
									-:IpaD Agg vs. -:IpaB Agg	-16	-37.96 to 5.957	No	ns	0.2534
	Difference between row means								-:IpaD Agg vs. -:IpaD ipaB Agg	-9	-30.96 to 12.96	No	ns	0.836
	Mean of -	43.58							-:IpaD Agg vs. LCA:WT Agg	-51.33	-73.29 to -29.38	Yes	****	<0.0001
	Mean of LCA	78							-:IpaD Agg vs. LCA:IpaD Agg	-21	-42.96 to 0.9573	No	ns	0.0662
	Difference between means	-34.42							-:IpaD Agg vs. LCA:IpaB Agg	-51.33	-73.29 to -29.38	Yes	****	<0.0001
	SE of difference	3.171							-:IpaD Agg vs. LCA:IpaD ipaB Agg	-27	-48.96 to -5.043	Yes	*	0.0108
	95% CI of difference	-41.14 to -27.69							-:IpaB Agg vs. -:IpaD ipaB Agg	7	-14.96 to 28.96	No	ns	0.9468
									-:IpaB Agg vs. LCA:WT Agg	-35.33	-57.29 to -13.38	Yes	***	0.0009
	Data summary								-:IpaB Agg vs. LCA:IpaD Agg	-5	-26.96 to 16.96	No	ns	0.9914
	Number of columns (Column Factor)	4							-:IpaB Agg vs. LCA:IpaB Agg	-35.33	-57.29 to -13.38	Yes	***	0.0009
	Number of rows (Row Factor)	2							-:IpaB Agg vs. LCA:IpaD ipaB Agg	-11	-32.96 to 10.96	No	ns	0.6675
	Number of values	24							-:IpaD ipaB Agg vs. LCA:WT Agg	-42.33	-64.29 to -20.38	Yes	***	0.0001
									-:IpaD ipaB Agg vs. LCA:IpaD Agg	-12	-33.96 to 9.957	No	ns	0.574
									-:IpaD ipaB Agg vs. LCA:IpaB Agg	-42.33	-64.29 to -20.38	Yes	***	0.0001
									-:IpaD ipaB Agg vs. LCA:IpaD ipaB Agg	-18	-39.96 to 3.957	No	ns	0.1527
									LCA:WT Agg vs. LCA:IpaD Agg	30.33	8.376 to 52.29	Yes	**	0.0039
									LCA:WT Agg vs. LCA:IpaB Agg	0	-21.96 to 21.96	No	ns	>0.9999
									LCA:WT Agg vs. LCA:IpaD ipaB Agg	24.33	2.376 to 46.29	Yes	*	0.0245
									LCA:IpaD Agg vs. LCA:IpaB Agg	-30.33	-52.29 to -8.376	Yes	**	0.0039
									LCA:IpaD Agg vs. LCA:IpaD ipaB Agg	-6	-27.96 to 15.96	No	ns	0.976
									LCA:IpaB Agg vs. LCA:IpaD ipaB Agg	24.33	2.376 to 46.29	Yes	*	0.0245
									Test details	Mean 1	Mean 2	Mean Diff.	SE of diff.	N1	N2	q	DF
									-:WT Agg vs. -:IpaD Agg	28.33	40.33	-12	6.342	3	3	2.676	16
									-:WT Agg vs. -:IpaB Agg	28.33	56.33	-28	6.342	3	3	6.244	16
									-:WT Agg vs. -:IpaD ipaB Agg	28.33	49.33	-21	6.342	3	3	4.683	16
									-:WT Agg vs. LCA:WT Agg	28.33	91.67	-63.33	6.342	3	3	14.12	16
									-:WT Agg vs. LCA:IpaD Agg	28.33	61.33	-33	6.342	3	3	7.359	16
									-:WT Agg vs. LCA:IpaB Agg	28.33	91.67	-63.33	6.342	3	3	14.12	16
									-:WT Agg vs. LCA:IpaD ipaB Agg	28.33	67.33	-39	6.342	3	3	8.697	16
									-:IpaD Agg vs. -:IpaB Agg	40.33	56.33	-16	6.342	3	3	3.568	16
									-:IpaD Agg vs. -:IpaD ipaB Agg	40.33	49.33	-9	6.342	3	3	2.007	16
									-:IpaD Agg vs. LCA:WT Agg	40.33	91.67	-51.33	6.342	3	3	11.45	16
									-:IpaD Agg vs. LCA:IpaD Agg	40.33	61.33	-21	6.342	3	3	4.683	16
									-:IpaD Agg vs. LCA:IpaB Agg	40.33	91.67	-51.33	6.342	3	3	11.45	16
									-:IpaD Agg vs. LCA:IpaD ipaB Agg	40.33	67.33	-27	6.342	3	3	6.021	16
									-:IpaB Agg vs. -:IpaD ipaB Agg	56.33	49.33	7	6.342	3	3	1.561	16
									-:IpaB Agg vs. LCA:WT Agg	56.33	91.67	-35.33	6.342	3	3	7.879	16
									-:IpaB Agg vs. LCA:IpaD Agg	56.33	61.33	-5	6.342	3	3	1.115	16
									-:IpaB Agg vs. LCA:IpaB Agg	56.33	91.67	-35.33	6.342	3	3	7.879	16
									-:IpaB Agg vs. LCA:IpaD ipaB Agg	56.33	67.33	-11	6.342	3	3	2.453	16
									-:IpaD ipaB Agg vs. LCA:WT Agg	49.33	91.67	-42.33	6.342	3	3	9.44	16
									-:IpaD ipaB Agg vs. LCA:IpaD Agg	49.33	61.33	-12	6.342	3	3	2.676	16
									-:IpaD ipaB Agg vs. LCA:IpaB Agg	49.33	91.67	-42.33	6.342	3	3	9.44	16
									-:IpaD ipaB Agg vs. LCA:IpaD ipaB Agg	49.33	67.33	-18	6.342	3	3	4.014	16
									LCA:WT Agg vs. LCA:IpaD Agg	91.67	61.33	30.33	6.342	3	3	6.764	16
									LCA:WT Agg vs. LCA:IpaB Agg	91.67	91.67	0	6.342	3	3	0	16
									LCA:WT Agg vs. LCA:IpaD ipaB Agg	91.67	67.33	24.33	6.342	3	3	5.426	16
									LCA:IpaD Agg vs. LCA:IpaB Agg	61.33	91.67	-30.33	6.342	3	3	6.764	16
									LCA:IpaD Agg vs. LCA:IpaD ipaB Agg	61.33	67.33	-6	6.342	3	3	1.338	16
									LCA:IpaB Agg vs. LCA:IpaD ipaB Agg	91.67	67.33	24.33	6.342	3	3	5.426	16
									Compact letter display
									LCA:WT Agg	A
									LCA:IpaB Agg	A
									LCA:IpaD ipaB Agg	B
									LCA:IpaD Agg	B C
									-:IpaB Agg	B C
									-:IpaD ipaB Agg	B D
									-:IpaD Agg	C D
									-:WT Agg	D

[truncated: 7 more sheets: Sup F5, Sup F6, Sheet14, Sup F7, Sup F8, Sup F9, Sup F10]
